# Supplementary material for: Sedimentary signals of recent faulting along an old strand of the San Andreas Fault, USA
Source: Sci Rep. 2018 Aug 14;8:12132. doi: 10.1038/s41598-018-30622-3 (PMC6092442; doi:10.1038/s41598-018-30622-3)
Supplement: Supplementary file 2 — Dataset 1 [file 41598_2018_30622_MOESM2_ESM.xlsx]

## Sheet: Table S1 Locations
Table S1. Sample locations for clast counts, detrital zircon U-Pb LA-ICPMS geochronology, and sandstone petrography
Formation	Latitude (°N)	Longitude (°W)	Elevation (m)	Lithology	Detrital zircon U-Pb	Modal clast compositions	Modal point counting
Whitewater	33.9821	116.652	630	unconsolidated medium-grained sand	WW-1	WW-1	WW-1
Catclaw Flat	34.0309	116.66	960	unconsolidated medium-grained sand	MCP-13	MCP-13	-
Mission Creek	34.0208	116.633	766	unconsolidated medium-grained sand	MCP-11	MCP-11	MCP-11
Morongo Valley Canyon	34.0107	116.574	550	unconsolidated medium-grained sand	MCV-1	MCV-1	MCV-1
Big Morongo Canyon	34.0074	116.557	498	unconsolidated medium-grained sand	BMC-1	BMC-1	-
Little Morongo Canyon	34.0047	116.514	481	unconsolidated medium-grained sand	LMC-A	LMC-A	LMC-A
Fargo Canyon	33.74933°	116.10741°	257	unconsolidated medium-grained sand	-	LSBM-1	-
Deformed gravels of Whitewater	34.0211	116.649	771	medium-grained sandstone	-	wp-23	MC-S1-sp1
Deformed gravels of Whitewater	34.0246	116.658	883	medium-grained sandstone	MCP-22	wp-24	-
Deformed gravels of Whitewater	34.0216	116.65	867	medium-grained sandstone	-	wp-26	-
Deformed gravels of Whitewater	34.022	116.65	871	medium-grained sandstone	-	wp-27	MC-S1-sp3
Deformed gravels of Whitewater	34.0221	116.65	889	medium-grained sandstone	MCP-8	wp-28	-
Deformed gravels of Whitewater	34.0225	116.65	900	medium-grained sandstone	-	wp-29	MC-S1-sp5
Cabezon Fanglomerate	34.0224	116.65	903	medium-grained sandstone	-	wp-31	MC-S1-sp7
Cabezon Fanglomerate	34.0226	116.65	910	medium-grained sandstone	-	wp-32	MC-S1-sp6
Cabezon Fanglomerate	34.0225	116.65	926	medium-grained sandstone	-	wp-33	-
Cabezon Fanglomerate	34.023	116.65	927	medium-grained sandstone	-	wp-37	-
Cabezon Fanglomerate	34.0232	116.65	930	medium-grained sandstone	MCP-7	wp-38	MCP-7
Cabezon Fanglomerate	34.0232	116.65	959	medium-grained sandstone	-	wp-39	-
Cabezon Fanglomerate	34.0249	116.645	972	medium-grained sandstone	MCP-6	wp-40	MC-S1-sp8
Qt3 terrace deposits	34.0243	116.658	891	medium-grained sandstone	MCP-25	MCP-25	MCP-25

## Sheet: Table S2 Clasts Drainages
Table S2. Modal clast compositional data from active drainages
Clast lithology	Whitewater	Catclaw Flat	Mission Creek	Morongo Valley Canyon	Big Morongo Canyon	Little Morongo Canyon	Fargo Canyon														Whitewater + Mission Creek	West Fork MC
Biotite Gneiss	35.8491	47.619	21.4035	37.1324	35.3293	39.3939	39.3939														28.6263	31.746
Deformed granite	3.77358	0	3.15789	4.77941	3.59281	3.8961	3.8961														3.46574	0
Amphibolite and mafic schist	3.77358	0	2.10526	0	1.1976	2.1645	2.1645														2.93942	0
Monzonite	7.54717	9.52381	15.4386	7.35294	1.1976	7.79221	7.79221														11.4929	1.5873
Pink K-spar monzonite	3.77358	0	19.6491	9.55882	0.598802	7.79221	7.79221														11.7114	14.2857
Granite and granodiorite	43.3962	28.5714	16.1404	23.8971	25.7485	21.2121	21.2121														29.7683	28.5714
Diorite	0	0	9.47368	9.55882	13.1737	6.92641	6.92641														4.73684	7.93651
Coarse diorite	0	14.2857	6.66667	5.88235	16.1677	5.19481	5.19481														3.33333	0
Volcanic	0	0	0.350877	0	0	0	0														0.175439	9.52381
Quartzite	0	0	3.50877	0.367647	2.99401	1.2987	1.2987														1.75439	1.5873
Phyllite	0	0	0	1.47059	0	3.8961	3.8961														0	0
Marble	1.88679	0	2.10526	0	0	0.4329	0.4329														1.99603	4.7619
Total	100	100	100	100	100	100	100														100	100

## Sheet: Table S3 Clasts Quaternary
Table S3. Modal clast compositional data from Quaternary deposits
Clast lithology	Deformed gravels of Whitewater						Cabezon Fanglomerate								Qt3
	wp-23	wp-24	wp-26	wp-27	wp-28	wp-29	wp-31	wp-32	wp-33	wp-37	wp-38	wp-39	wp-40	17WH02	MCP-25
Biotite Gneiss	31.25	37.1429	27.2727	29.7297	27.5	42.1053	31.4286	39.0244	12.5	10.2564	17.1429	15.7895	17.6471	18.1818	18.6992
Deformed granite	0	0	4.54545	0	0	0	0	0	0	0	0	0	0	9.09091	3.25203
Amphibolite and mafic schist	0	0	0	2.7027	2.5	0	5.71429	2.43902	9.375	2.5641	2.85714	2.63158	8.82353	13.6364	2.43902
Monzonite	18.75	14.2857	4.54545	24.3243	25	15.7895	11.4286	12.1951	15.625	10.2564	11.4286	10.5263	5.88235	9.09091	31.7073
Pink K-spar monzonite	12.5	11.4286	9.09091	5.40541	5	7.89474	5.71429	12.1951	12.5	5.12821	11.4286	10.5263	17.6471	4.54545	3.25203
Granite and granodiorite	21.875	14.2857	31.8182	16.2162	15	13.1579	31.4286	14.6341	28.125	28.2051	22.8571	18.4211	20.5882	31.8182	24.3902
Diorite	6.25	11.4286	9.09091	16.2162	15	13.1579	5.71429	7.31707	12.5	7.69231	11.4286	10.5263	8.82353	9.09091	4.06504
Coarse diorite	0	0	0	0	0	0	0	0	0	0	0	0	0	0	5.69106
Volcanic	0	0	0	0	0	0	0	0	6.25	12.8205	5.71429	5.26316	5.88235	0	3.25203
Quartzite	0	0	0	0	2.5	5.26316	0	2.43902	3.125	12.8205	5.71429	10.5263	0	4.54545	2.43902
Phyllite	9.375	8.57143	4.54545	5.40541	7.5	2.63158	8.57143	9.7561	0	10.2564	11.4286	15.7895	14.7059	0	0.813008
Marble	0	2.85714	9.09091	0	0	0	0	0	0	0	0	0	0	0	0
Total	100	100	100	100	100	100	100	100	100	100	100	100	100	100	100
Correlative QFL samples	sp1	-	-	sp3	sp4	sp5	sp7	sp6	-	-	sp8	-	-	-	-
Correlative DZ samples		MCP-22			MCP-8						MCP-7		MCP-6		MCP-25

## Sheet: Table S4 QFL data
Table S4. Recalculated modal petrographic point-count data
Sample	Unit	Qm	F	Lt	Qt	F	L	Qm	P	K	Lm	Lv	Ls
		(%)	(%)	(%)	(%)	(%)	(%)	(%)	(%)	(%)	(%)	(%)	(%)
WW-1	Whitewater River	22.6837	45.6869	31.6294	35.4633	45.6869	18.8498	33.1776	40.1869	97	97.9381	0	2.06186
MCP-11	Mission Creek	32.0755	40.8805	27.044	34.9057	40.8805	24.2138	44.3478	17.8261	86	95.3488	0	4.65116
MCV-1	Morongo Canyon Valley	26.8817	51.6129	21.5054	33.3333	51.6129	15.0538	34.2466	16.4384	20	100	0	0
LMC-A	Little Morongo Canyon	33.4764	34.3348	32.1888	54.9356	34.3348	10.7296	50	21.7949	74	100	0	0
MCP-25	Qt3 terrace	40.4959	26.8595	242	49.5868	26.8595	163	60.1227	23.9264	77	100	0	0
MC-S1-sp8	Cabezon	32.2368	47.0395	20.7237	43.4211	47.0395	9.53947	40.6639	15.7676	63	95.2381	0	4.7619
MC-S1-sp7	Cabezon	15.6805	49.1124	35.2071	37.574	49.1124	13.3136	24.2009	15.0685	119	94.1176	0.840336	5.04202
MC-S1-sp6	Cabezon	33.8182	34.1818	32	44	34.1818	21.8182	49.7326	14.4385	88	55.6818	0	44.3182
MCP-8	Deformed gravels of whitewater	24.2525	44.5183	31.2292	37.2093	44.5183	18.2724	35.2657	23.6715	90	96.6667	0	3.33333
MCP-7	Deformed gravels of whitewater	33.1269	46.4396	20.4334	44.8916	46.4396	8.66873	42.6295	12.3506	66	80.303	0	19.697
MC-S1-sp5	Deformed gravels of whitewater	32.0285	38.0783	29.8932	44.484	38.0783	17.4377	45.9184	18.3673	84	71.4286	1.19048	27.381
MC-S1-sp3	Deformed gravels of whitewater	31.0105	41.115	27.8746	41.8118	41.115	17.0732	42.9952	17.3913	80	76.25	0	23.75
MC-S1-sp1	Deformed gravels of whitewater	35.6322	52.4904	11.8774	39.0805	52.4904	8.42912	40.6114	16.5939	32	81.25	0	18.75

## Sheet: Table S5 U-Pb data
Table S5. Detrital zircon U/Pb ICP-MS geochronological data. Detrital zircon U-Pb geochronologic analyses by LA-ICP-MS analysis. The * indicates radiogenic Pb (corrected for common Pb). All errors are reported at the 1σ level.
	Isotope ratios										Apparent ages (Ma)
Analysis	U	206Pb	U/Th	206Pb*	±	207Pb*	±	206Pb*	±	error	206Pb*	±	207Pb*	±	206Pb*	±	Best age	±	Conc
	(ppm)	204Pb		207Pb*	(%)	235U*	(%)	238U	(%)	corr.	238U*	(Ma)	235U	(Ma)	207Pb*	(Ma)	(Ma)	(Ma)	(%)
BMC-1
BMC-1-72	105.345	3139.01	0.925433	20.2407	2.73847	0.0739263	4.2158	0.0108524	3.20527	0.7603	69.5819	2.21829	72.4185	2.9467	167.089	63.9764	69.5819	2.21829	NA
BMC-1-51	184.141	5948.73	5.00072	20.817	2.14619	0.073372	2.88868	0.0110776	1.93348	0.669329	71.0184	1.36559	71.8943	2.00498	101.118	50.7524	71.0184	1.36559	NA
BMC-1-105	193.561	3397.21	0.617475	21.265	1.91477	0.0728043	3.61081	0.0112285	3.06131	0.847817	71.9801	2.19127	71.3571	2.48812	50.5284	45.722	71.9801	2.19127	NA
BMC-1-92	63.3808	1814.47	0.303307	20.1169	3.10166	0.0773399	3.5492	0.011284	1.72525	0.486097	72.3339	1.24097	75.6409	2.58709	181.411	72.298	72.3339	1.24097	NA
BMC-1-62	318.915	15671.1	2.94124	20.4572	0.781461	0.0763265	2.23293	0.0113245	2.09172	0.93676	72.5922	1.50991	74.6853	1.60782	142.225	18.3637	72.5922	1.50991	NA
BMC-1-17R	318.279	6625.36	4.90692	20.5153	1.39361	0.0775182	3.3264	0.011534	3.0204	0.908008	73.9274	2.22015	75.8089	2.42988	135.563	32.7361	73.9274	2.22015	NA
BMC-1-85	60.7285	2792.31	0.643593	20.1174	4.35171	0.0796839	5.11582	0.0116263	2.68964	0.52575	74.5157	1.99267	77.8477	3.83373	181.344	101.456	74.5157	1.99267	NA
BMC-1-73	104.778	1872.08	0.580217	20.5801	3.89989	0.0781563	5.52903	0.0116657	3.91931	0.708861	74.7664	2.9134	76.41	4.06971	128.151	91.8041	74.7664	2.9134	NA
BMC-1-2	80.0374	2361.69	0.538435	20.0378	3.43853	0.0807361	4.84963	0.0117332	3.41986	0.705179	75.1967	2.55668	78.8368	3.67865	190.627	79.9858	75.1967	2.55668	NA
BMC-1-32	627.19	11628.9	4.78374	20.9947	0.93124	0.0771258	1.28708	0.0117438	0.888456	0.690291	75.2641	0.6648	75.4391	0.935766	80.9635	22.0966	75.2641	0.6648	NA
BMC-1-70	252.729	11002.1	1.17298	20.1966	2.06882	0.0802829	2.59748	0.0117598	1.57063	0.604674	75.3662	1.17683	78.4109	1.96006	172.189	48.2956	75.3662	1.17683	NA
BMC-1-1	97.3295	1603.18	0.77677	19.8065	2.41823	0.0824292	2.92447	0.011841	1.64459	0.562356	75.8834	1.24066	80.4262	2.26131	217.56	55.9764	75.8834	1.24066	NA
BMC-1-86	118.287	6413.27	0.566578	20.5958	2.16238	0.0793596	3.03027	0.0118543	2.12288	0.700559	75.9685	1.60326	77.5427	2.26228	126.354	50.9068	75.9685	1.60326	NA
BMC-1-24	114.895	1854.9	0.641394	21.4825	3.46195	0.0760946	3.69427	0.011856	1.2894	0.349027	75.9792	0.973926	74.4666	2.65255	26.1714	83.0511	75.9792	0.973926	NA
BMC-1-47	50.8246	1539.54	1.03566	19.8771	3.72761	0.0827069	4.4477	0.0119232	2.42629	0.545516	76.4072	1.84292	80.6867	3.44983	209.302	86.4439	76.4072	1.84292	NA
BMC-1-56	135.69	2609.62	0.857407	21.1503	2.01955	0.0781983	3.30731	0.0119953	2.6191	0.791914	76.8667	2.00126	76.4496	2.43559	63.4546	48.1184	76.8667	2.00126	NA
BMC-1-12	218.89	7322.16	1.2408	21.007	3.48304	0.081562	3.88674	0.0124265	1.72488	0.443786	79.6129	1.36479	79.6124	2.97614	79.5746	82.7041	79.6129	1.36479	NA
BMC-1-78	100.509	3821.42	0.531927	20.1768	2.85535	0.0851733	4.34191	0.0124639	3.27096	0.753346	79.851	2.59579	82.9971	3.46033	174.474	66.6335	79.851	2.59579	NA
BMC-1-41	82.9441	1506.93	0.903208	21.0171	2.69583	0.082792	4.14337	0.01262	3.14644	0.75939	80.8448	2.52785	80.7665	3.21683	78.4271	64.0451	80.8448	2.52785	NA
BMC-1-62C	1776.66	52899.5	16.8424	20.7225	0.978019	0.0848089	4.31703	0.0127462	4.20479	0.974	81.6483	3.41149	82.6561	3.42693	111.88	23.07	81.6483	3.41149	NA
BMC-1-26	135.719	2822.69	0.634422	20.797	2.74579	0.0926419	3.67787	0.0139736	2.44692	0.665308	89.4558	2.17379	89.9614	3.16634	103.418	64.9214	89.4558	2.17379	NA
BMC-1-14	12.3025	413.769	0.558333	20.7143	3.73963	0.1487	4.42525	0.0223399	2.36602	0.534663	142.427	3.33291	140.764	5.81672	112.784	88.2688	142.427	3.33291	NA
BMC-1-71	260.61	10812.4	1.26035	19.9898	0.909577	0.155387	2.85825	0.022528	2.70966	0.948014	143.613	3.84841	146.657	3.90319	196.196	21.1381	143.613	3.84841	NA
BMC-1-8	14.4949	707.662	0.600151	18.0735	9.90388	0.171905	9.99256	0.0225336	1.32829	0.132928	143.648	1.88696	161.071	14.8845	425.548	221.408	143.648	1.88696	NA
BMC-1-21	21.8514	1073.13	0.507234	20.0041	5.15567	0.157686	6.02295	0.0228777	3.11368	0.516969	145.817	4.48932	148.676	8.33011	194.534	119.916	145.817	4.48932	NA
BMC-1-3	238.982	9395.11	0.457101	19.8882	1.80891	0.160595	2.50395	0.0231647	1.73136	0.691452	147.626	2.5269	151.224	3.51811	207.985	41.9498	147.626	2.5269	NA
BMC-1-103	56.4241	3060.76	0.49552	20.0047	2.96127	0.160452	4.16767	0.0232796	2.93264	0.703664	148.35	4.30088	151.098	5.8512	194.469	68.8279	148.35	4.30088	NA
BMC-1-30	681.117	97608.1	0.287764	20.0915	0.77123	0.16159	2.26849	0.0235465	2.13337	0.940435	150.031	3.16376	152.094	3.20428	184.349	17.9743	150.031	3.16376	NA
BMC-1-79	215.323	30362.3	3.20102	18.9887	1.15431	0.27964	2.07751	0.0385118	1.72732	0.831437	243.602	4.12927	250.372	4.60986	314.304	26.2598	243.602	4.12927	NA
BMC-1-59	286.768	373597	3.19991	11.5195	1.00993	2.55459	1.52538	0.213429	1.14316	0.749427	1247.06	12.9618	1287.75	11.1316	1356.25	19.4737	1356.25	19.4737	91.9492
BMC-1-49	201.706	71299.5	2.90957	11.42	0.651439	2.64576	1.46134	0.219137	1.30811	0.895141	1277.31	15.1574	1313.46	10.7686	1372.96	12.5321	1372.96	12.5321	93.0338
BMC-1-20	198.481	74700.7	2.01688	11.3057	0.680365	2.45517	1.72822	0.201316	1.58867	0.919248	1182.38	17.1622	1258.95	12.4699	1392.28	13.0526	1392.28	13.0526	84.9242
BMC-1-36	1144.61	464125	1.39276	11.3023	1.47775	2.58518	2.80023	0.211913	2.37855	0.849415	1239	26.8114	1296.45	20.5051	1392.85	28.3506	1392.85	28.3506	88.9541
BMC-1-82	61.0247	23970	0.734367	11.3001	0.547591	2.92899	1.56702	0.240047	1.46823	0.936956	1386.94	18.322	1389.43	11.8621	1393.24	10.504	1393.24	10.504	99.5483
BMC-1-50	81.3735	30011.9	0.862562	11.261	0.992462	2.88654	3.09995	0.235751	2.93679	0.947365	1364.57	36.1176	1378.4	23.3817	1399.87	19.0207	1399.87	19.0207	97.4785
BMC-1-18	830.735	208495	6.04547	11.2171	1.40963	2.68139	2.36599	0.218141	1.90022	0.80314	1272.05	21.9363	1323.34	17.4998	1407.36	26.989	1407.36	26.989	90.385
BMC-1-19	173.294	88627.8	1.87553	11.2095	0.791314	2.58581	3.9347	0.210225	3.8543	0.979568	1230.02	43.1607	1296.63	28.8182	1408.65	15.1474	1408.65	15.1474	87.3189
BMC-1-101	123.665	67764.3	2.04428	11.1673	0.783947	2.95792	1.37423	0.239571	1.12869	0.821323	1384.46	14.0622	1396.88	10.4285	1415.87	14.9917	1415.87	14.9917	97.7817
BMC-1-44	278.056	133805	0.906628	11.1626	0.677362	3.04537	2.32153	0.246549	2.22052	0.956487	1420.65	28.3118	1419.07	17.7472	1416.68	12.952	1416.68	12.952	100.28
BMC-1-63	116.687	87977	1.39539	11.1609	0.693226	3.16006	1.54823	0.255795	1.38436	0.894157	1468.29	18.1779	1447.46	11.9421	1416.97	13.2548	1416.97	13.2548	103.622
BMC-1-28	140.068	79300.9	1.65848	11.1579	0.515158	2.60274	1.9702	0.210626	1.90166	0.96521	1232.15	21.3282	1301.41	14.4533	1417.48	9.8493	1417.48	9.8493	86.9252
BMC-1-99	189.335	127885	1.87136	11.1029	0.954751	2.42873	1.14801	0.195576	0.637483	0.555293	1151.51	6.72241	1251.14	8.25719	1426.92	18.2308	1426.92	18.2308	80.6988
BMC-1-83	136.563	72054	0.516517	11.0923	0.500067	2.79496	2.54469	0.224851	2.49507	0.980501	1307.46	29.5267	1354.19	19.032	1428.75	9.54619	1428.75	9.54619	91.5108
BMC-1-34	48.4848	12215.5	1.26134	11.0594	1.0878	2.45676	9.84585	0.197058	9.78557	0.993878	1159.49	103.853	1259.41	71.1683	1434.41	20.7504	1434.41	20.7504	80.8342
BMC-1-53	219.073	155297	3.01792	11.0248	1.3034	2.736	2.19315	0.218769	1.76381	0.804238	1275.37	20.4097	1338.29	16.3096	1440.39	24.8434	1440.39	24.8434	88.5432
BMC-1-61	28.1212	31420.3	0.787877	10.9863	0.761166	3.0904	2.44535	0.246244	2.32386	0.950321	1419.08	29.6002	1430.31	18.7615	1447.05	14.4947	1447.05	14.4947	98.067
BMC-1-87	344.028	566177	1.54211	10.7455	2.11405	3.13381	3.50046	0.24423	2.78999	0.797035	1408.65	35.304	1441.03	26.9513	1489.13	40.0328	1489.13	40.0328	94.5955
BMC-1-95	474.491	316574	7.32582	10.7224	0.992541	3.01289	4.34405	0.234302	4.22914	0.973548	1357	51.7527	1410.89	33.1287	1493.21	18.7842	1493.21	18.7842	90.8785
BMC-1-6	252.955	114875	2.42701	10.6032	0.8418	3.18325	1.67841	0.244797	1.45204	0.86513	1411.59	18.408	1453.1	12.969	1514.34	15.8849	1514.34	15.8849	93.2145
BMC-1-40	104.108	45505.9	1.3429	10.5301	0.869927	3.28609	2.78404	0.250962	2.64464	0.949928	1443.44	34.2021	1477.76	21.6765	1527.39	16.3874	1527.39	16.3874	94.5038
BMC-1-90	83.6463	35955.1	1.91196	10.2774	0.970746	3.64571	1.86094	0.271746	1.58768	0.853163	1549.66	21.8699	1559.57	14.8294	1573.01	18.1774	1573.01	18.1774	98.5157
BMC-1-81	1169.79	3.88939e+06	2.4733	10.2639	2.07126	3.4529	4.49232	0.257036	3.98633	0.887365	1474.66	52.5469	1516.53	35.3849	1575.47	38.7773	1575.47	38.7773	93.6015
BMC-1-100	510.55	290315	6.00317	10.1929	1.2364	3.82519	2.66136	0.282781	2.35672	0.885534	1605.35	33.491	1598.06	21.4257	1588.44	23.1059	1588.44	23.1059	101.065
BMC-1-54	209.945	92379.5	1.54599	10.181	0.525265	3.67371	3.13132	0.271265	3.08695	0.98583	1547.22	42.4631	1565.67	24.997	1590.63	9.8138	1590.63	9.8138	97.2708
BMC-1-23	161.671	72649.6	2.39157	10.1391	0.950846	3.59896	1.53302	0.264651	1.20252	0.78441	1513.6	16.2224	1549.3	12.1819	1598.33	17.7476	1598.33	17.7476	94.6985
BMC-1-31	88.8413	102020	1.45779	10.1167	0.51586	3.30442	2.93699	0.242457	2.89133	0.984454	1399.46	36.3725	1482.1	22.8974	1602.45	9.62325	1602.45	9.62325	87.3324
BMC-1-52	190.207	104078	1.41822	10.0654	0.917576	3.75271	1.99166	0.273952	1.7677	0.887551	1560.83	24.5048	1582.69	15.9693	1611.93	17.0948	1611.93	17.0948	96.8299
BMC-1-64	55.787	46129.6	1.91596	10.0635	1.2421	3.61067	2.20287	0.263533	1.81929	0.825872	1507.89	24.4607	1551.88	17.518	1612.29	23.1407	1612.29	23.1407	93.5249
BMC-1-76	190.855	172560	2.1871	10.0485	0.753683	3.36322	3.06486	0.245106	2.97074	0.969292	1413.19	37.6995	1495.87	23.9922	1615.07	14.0353	1615.07	14.0353	87.5002
BMC-1-25	374.09	195077	4.28337	10.0446	0.622257	3.67449	2.18433	0.267688	2.09382	0.958565	1529.06	28.5021	1565.84	17.4363	1615.78	11.5864	1615.78	11.5864	94.6324
BMC-1-68	121.335	120765	1.3986	10.0095	0.783016	3.55466	1.52255	0.258053	1.30577	0.857623	1479.88	17.2662	1539.47	12.066	1622.3	14.568	1622.3	14.568	91.221
BMC-1-89	233.847	283194	0.913424	10.0021	1.6304	3.50624	2.01105	0.254349	1.17734	0.585437	1460.87	15.3898	1528.62	15.8897	1623.68	30.3314	1623.68	30.3314	89.9728
BMC-1-96	992.557	85242.7	25.948	9.97885	2.24957	3.6625	4.24998	0.265068	3.6058	0.848427	1515.72	48.7048	1563.23	33.9108	1628	41.8285	1628	41.8285	93.1029
BMC-1-45	1042.86	548490	9.2898	9.9616	1.51756	3.8195	3.17181	0.275953	2.78521	0.878113	1570.95	38.8313	1596.86	25.529	1631.22	28.2045	1631.22	28.2045	96.3052
BMC-1-93	144.286	295763	1.94257	9.92461	1.14274	3.65379	1.4259	0.263	0.852838	0.598104	1505.17	11.4482	1561.34	11.3678	1638.13	21.2186	1638.13	21.2186	91.8835
BMC-1-38	147.752	113132	1.52766	9.88763	0.621253	4.13192	3.75754	0.296308	3.70583	0.986237	1672.97	54.607	1660.64	30.7283	1645.06	11.5258	1645.06	11.5258	101.697
BMC-1-67	452.573	281832	23.2435	9.87751	0.72285	3.79462	3.26639	0.271841	3.1854	0.975206	1550.14	43.8906	1591.61	26.2548	1646.96	13.4075	1646.96	13.4075	94.1213
BMC-1-102	301.525	139499	0.996099	9.86703	0.53127	3.88814	3.04256	0.278245	2.99582	0.984637	1582.52	42.0391	1611.22	24.5784	1648.93	9.85149	1648.93	9.85149	95.9726
BMC-1-13	186.759	106169	2.12339	9.85076	0.565323	3.5106	2.90527	0.250813	2.84974	0.980886	1442.67	36.837	1529.6	22.9634	1651.99	10.4788	1651.99	10.4788	87.3291
BMC-1-15	65.1201	27174	1.5879	9.85022	1.28693	3.61346	2.87804	0.258147	2.57428	0.894456	1480.36	34.0498	1552.5	22.8927	1652.09	23.8535	1652.09	23.8535	89.6052
BMC-1-88	363.272	226670	4.70508	9.83192	1.0956	3.96796	2.18765	0.282947	1.89354	0.865556	1606.19	26.921	1627.67	17.7436	1655.53	20.2977	1655.53	20.2977	97.0193
BMC-1-5	712.302	488791	48.0171	9.83002	1.82963	3.88038	3.58175	0.276648	3.07918	0.859688	1574.46	43.0147	1609.61	28.9243	1655.89	33.8982	1655.89	33.8982	95.0822
BMC-1-46	155.373	90452.3	2.41179	9.81882	1.20831	4.08338	3.67001	0.290789	3.4654	0.944247	1645.47	50.3272	1650.99	29.9427	1658	22.3791	1658	22.3791	99.244
BMC-1-37	298.394	165530	1.48324	9.81554	1.16307	4.17713	2.15026	0.297366	1.80855	0.841088	1678.23	26.7227	1669.54	17.6178	1658.62	21.5394	1658.62	21.5394	101.182
BMC-1-98	366.399	340881	1.7207	9.7903	0.893096	3.30019	4.39738	0.234333	4.30573	0.979159	1357.17	52.6958	1481.1	34.28	1663.39	16.5289	1663.39	16.5289	81.5908
BMC-1-39	45.9285	31424.9	1.52782	9.78438	0.738544	4.15471	2.51043	0.294831	2.39933	0.955747	1665.63	35.2187	1665.14	20.5482	1664.51	13.6662	1664.51	13.6662	100.067
BMC-1-91	563.922	272923	2.11036	9.77286	1.45892	3.3861	2.59091	0.240005	2.14112	0.826395	1386.72	26.7152	1501.18	20.3124	1666.68	26.9914	1666.68	26.9914	83.2026
BMC-1-55	67.2142	62173.5	2.26997	9.74839	0.829924	3.74586	5.92734	0.26484	5.86895	0.990149	1514.56	79.2224	1581.23	47.5383	1671.32	15.3441	1671.32	15.3441	90.6202
BMC-1-22	481.081	167224	45.6062	9.73535	1.17418	3.61397	3.47689	0.255173	3.27262	0.94125	1465.1	42.8896	1552.61	27.6591	1673.8	21.7031	1673.8	21.7031	87.5314
BMC-1-58	156.502	184237	2.14742	9.72225	0.683938	4.03079	2.61111	0.284221	2.51994	0.965086	1612.58	35.9525	1640.43	21.2458	1676.29	12.6384	1676.29	12.6384	96.1998
BMC-1-33	667.42	234668	5.48477	9.71913	4.41624	4.05335	5.03781	0.28572	2.42411	0.481184	1620.11	34.7271	1644.97	41.0528	1676.88	81.6332	1676.88	81.6332	96.6143
BMC-1-4	139.568	155173	1.37533	9.70546	1.38233	3.3184	5.13845	0.233584	4.94902	0.963135	1353.26	60.4123	1485.39	40.1138	1679.48	25.5309	1679.48	25.5309	80.576
BMC-1-65	280.64	138230	2.84454	9.7038	1.90247	3.67296	2.22131	0.258498	1.14665	0.516206	1482.15	15.1829	1565.51	17.7299	1679.79	35.1391	1679.79	35.1391	88.234
BMC-1-69	165.081	77521.4	1.51322	9.67697	0.562703	4.01088	1.79359	0.281499	1.70304	0.949512	1598.91	24.1159	1636.4	14.5784	1684.91	10.3866	1684.91	10.3866	94.8959
BMC-1-7	228.014	155341	2.05028	9.64417	0.574041	3.9522	3.4213	0.276441	3.3728	0.985824	1573.41	47.0888	1624.44	27.7313	1691.17	10.5875	1691.17	10.5875	93.0368
BMC-1-48	148.086	101950	1.97459	9.63156	0.587182	4.28492	4.43891	0.299322	4.39991	0.991212	1687.94	65.3428	1690.47	36.5594	1693.58	10.8248	1693.58	10.8248	99.667
BMC-1-74	79.3527	52184.5	1.14345	9.62396	0.97866	3.84086	1.9743	0.26809	1.71466	0.868493	1531.1	23.3684	1601.35	15.9068	1695.04	18.04	1695.04	18.04	90.3283
BMC-1-57	798.922	721490	0.804166	9.62015	1.6744	4.29189	4.26492	0.299453	3.92249	0.91971	1688.6	58.2721	1691.81	35.136	1695.77	30.8647	1695.77	30.8647	99.5771
BMC-1-77	153.776	112835	1.38501	9.60514	0.739488	4.19589	2.90951	0.292299	2.81397	0.967162	1653.01	41.0306	1673.22	23.8613	1698.65	13.6244	1698.65	13.6244	97.3131
BMC-1-42	71.8327	131075	1.73882	9.45423	2.01278	4.23336	6.54049	0.290276	6.22308	0.95147	1642.91	90.2568	1680.51	53.7713	1727.77	36.9527	1727.77	36.9527	95.0883
BMC-1-27	115.743	92533.1	2.00499	9.45111	0.971481	4.1977	2.22987	0.287735	2.00712	0.900108	1630.2	28.9109	1673.57	18.2876	1728.38	17.8325	1728.38	17.8325	94.3197
BMC-1-11	715.506	332841	1.34796	9.42551	1.5942	4.59272	3.5156	0.313959	3.13337	0.891275	1760.16	48.2646	1747.95	29.3222	1733.35	29.2473	1733.35	29.2473	101.547
BMC-1-94	221.963	175915	1.79879	9.29896	0.513127	4.32598	2.38902	0.291754	2.33326	0.976661	1650.29	33.9721	1698.33	19.7055	1758.11	9.38488	1758.11	9.38488	93.8673
BMC-1-104	123.922	103370	1.81475	9.19511	0.8297	4.61228	2.49224	0.307589	2.35007	0.942957	1728.83	35.6372	1751.49	20.7997	1778.63	15.1347	1778.63	15.1347	97.2005
BMC-1-35	83.3932	62991.7	0.907975	8.91842	1.16224	4.60531	1.59866	0.297883	1.09768	0.686627	1680.8	16.2407	1750.23	13.3373	1834.17	21.0558	1834.17	21.0558	91.6385
BMC-1-84	385.223	443402	8.35322	8.469	1.83387	5.05066	2.72004	0.310226	2.00886	0.738541	1741.82	30.6622	1827.86	23.0582	1927.32	32.8599	1927.32	32.8599	90.3754
MVC-1 (Morongo Valley Canyon)
MVC-1-75	321.423	17202.8	0.611823	20.0404	1.67961	0.076288	2.9097	0.0110882	2.37598	0.816571	71.0858	1.6797	74.649	2.09414	190.323	39.0666	71.0858	1.6797	NA
MVC-1-10	252.198	4655.75	1.24908	20.5899	1.84478	0.0773794	4.08899	0.0115552	3.64919	0.892444	74.0625	2.68722	75.6782	2.98198	127.032	43.4228	74.0625	2.68722	NA
MVC-1-34	610.349	12230.3	4.58171	20.8535	1.07191	0.0766731	2.06769	0.0115963	1.76815	0.855132	74.3247	1.30662	75.0123	1.49512	96.9554	25.3603	74.3247	1.30662	NA
MVC-1-66	147.73	1779.74	0.756475	21.298	1.14028	0.0755946	2.90264	0.011677	2.66929	0.919606	74.8384	1.9861	73.9947	2.07141	46.8247	27.2512	74.8384	1.9861	NA
MVC-1-32	336.012	5233.74	2.96168	20.9487	1.47695	0.0774738	2.21221	0.0117709	1.64697	0.744488	75.4371	1.23518	75.7671	1.61512	86.2118	35.0276	75.4371	1.23518	NA
MVC-1-51	858.579	17758.9	34.0701	20.8591	0.629387	0.0781225	2.31076	0.0118187	2.22339	0.962192	75.7415	1.67418	76.3782	1.70017	96.3439	14.8988	75.7415	1.67418	NA
MVC-1-72	177.852	10329.2	1.57532	20.2518	1.92444	0.0862233	2.93701	0.0126645	2.21868	0.755422	81.1278	1.78869	83.9791	2.36724	165.812	44.9639	81.1278	1.78869	NA
MVC-1-28	340.47	19237.9	7.72731	20.3924	1.38596	0.0868948	3.08476	0.0128517	2.75588	0.893385	82.3194	2.2542	84.6066	2.50414	149.663	32.4856	82.3194	2.2542	NA
MVC-1-19	82.9241	2080.31	1.12237	19.7091	2.3826	0.131539	4.13467	0.0188026	3.37916	0.817274	120.084	4.02028	125.479	4.88044	228.923	55.0666	120.084	4.02028	NA
MVC-1-7	229.07	4762.79	1.83057	20.4672	1.32837	0.14465	3.46414	0.0214721	3.19933	0.923556	136.953	4.33536	137.177	4.44501	141.061	31.1851	136.953	4.33536	NA
MVC-1-78	17.7701	580.77	0.973242	19.8725	4.46054	0.152952	4.93439	0.0220449	2.10994	0.427598	140.566	2.93376	144.515	6.64682	209.854	103.436	140.566	2.93376	NA
MVC-1-82	36.2526	1792.03	1.32864	18.7631	3.00691	0.162621	4.45975	0.0221299	3.29361	0.738518	141.103	4.59688	152.995	6.33409	341.437	68.0865	141.103	4.59688	NA
MVC-1-59	64.5678	1781.27	1.03546	20.5296	2.97404	0.149448	3.95334	0.022252	2.60461	0.658837	141.873	3.65487	141.424	5.21914	133.878	69.9357	141.873	3.65487	NA
MVC-1-22	235.797	6510.11	0.284824	20.0593	1.73672	0.154619	2.18463	0.0224945	1.3253	0.606646	143.402	1.87952	145.982	2.97051	188.089	40.4161	143.402	1.87952	NA
MVC-1-74	13.9552	749.751	0.733277	18.6445	3.28821	0.166581	4.79402	0.0225255	3.4886	0.727697	143.598	4.95416	156.448	6.95101	355.764	74.2473	143.598	4.95416	NA
MVC-1-36	35.7614	1858.76	1.03679	18.7147	4.49558	0.167268	5.56877	0.0227036	3.28648	0.590162	144.72	4.70319	157.045	8.10289	347.266	101.692	144.72	4.70319	NA
MVC-1-35	145.893	5084.95	0.686732	19.9157	1.33283	0.157475	1.87443	0.0227461	1.31797	0.703133	144.988	1.88958	148.491	2.58941	204.821	30.9481	144.988	1.88958	NA
MVC-1-30	9.91636	455.304	1.1486	18.4421	6.08918	0.170593	6.4671	0.0228176	2.17837	0.336839	145.439	3.13272	159.933	9.5699	380.336	137.005	145.439	3.13272	NA
MVC-1-9	87.4696	5326.91	0.325983	19.6628	2.40708	0.16013	3.55042	0.0228358	2.60988	0.73509	145.553	3.7562	150.817	4.97598	234.401	55.5661	145.553	3.7562	NA
MVC-1-6	136.015	5156.36	0.419198	20.4496	1.96844	0.1599	2.87494	0.0237155	2.09536	0.728836	151.095	3.12918	150.616	4.0243	143.059	46.1967	151.095	3.12918	NA
MVC-1-27	387.959	22587.3	0.815409	20.2781	1.33101	0.161818	3.41033	0.0237987	3.13987	0.920692	151.619	4.70508	152.293	4.823	162.775	31.1216	151.619	4.70508	NA
MVC-1-41	86.8019	4886.28	0.353074	19.7122	2.66737	0.166682	4.13722	0.0238299	3.16255	0.764414	151.815	4.74514	156.535	6.00178	228.571	61.6309	151.815	4.74514	NA
MVC-1-39	347.742	37394.5	1.17796	20.3075	0.941854	0.161832	2.622	0.0238352	2.44699	0.933256	151.849	3.67231	152.305	3.70838	159.395	22.0137	151.849	3.67231	NA
MVC-1-8	393.294	20878.9	0.5259	19.9788	0.953354	0.164656	2.5552	0.0238586	2.37068	0.92779	151.997	3.56121	154.771	3.66805	197.455	22.1723	151.997	3.56121	NA
MVC-1-20	203.622	36193.1	0.473372	20.0147	1.31901	0.165516	2.42133	0.0240263	2.03053	0.838602	153.052	3.07118	155.52	3.49147	193.307	30.6891	153.052	3.07118	NA
MVC-1-57	185.219	11966.8	0.567855	20.1532	0.692917	0.169597	1.99917	0.0247891	1.87524	0.938012	157.853	2.92417	159.069	2.94349	177.203	16.17	157.853	2.92417	NA
MVC-1-48	218.901	11061.9	1.34247	20.2607	0.871421	0.169624	2.25949	0.0249253	2.08469	0.922636	158.709	3.26819	159.092	3.32723	164.78	20.3679	158.709	3.26819	NA
MVC-1-49	132.795	3859.22	0.802705	20.0864	2.58741	0.172189	5.42588	0.0250845	4.76922	0.878977	159.71	7.52336	161.317	8.09312	184.938	60.2682	159.71	7.52336	NA
MVC-1-43	494.038	28800.5	0.461497	19.9846	1.03237	0.173504	2.07099	0.025148	1.79533	0.866894	160.109	2.83909	162.455	3.1091	196.78	24.0031	160.109	2.83909	NA
MVC-1-68	130.876	4787.09	0.483846	20.3193	1.85597	0.1708	2.09075	0.0251707	0.962596	0.460408	160.252	1.52357	160.113	3.09698	158.049	43.438	160.252	1.52357	NA
MVC-1-46	377.013	23382.4	0.539947	19.9709	0.590515	0.175478	3.32243	0.0254167	3.26953	0.984078	161.799	5.22423	164.162	5.03614	198.355	13.7176	161.799	5.22423	NA
MVC-1-12	121.597	2246.19	1.83695	14.0971	1.19727	0.248926	4.28308	0.0254507	4.11234	0.960136	162.013	6.5795	225.704	8.66823	955.562	24.4808	162.013	6.5795	NA
MVC-1-1	230.953	11774.6	0.71935	20.0647	1.41726	0.182361	2.04207	0.0265377	1.47018	0.719945	168.843	2.45007	170.09	3.19804	187.455	32.9959	168.843	2.45007	NA
MVC-1-53	40.7784	1831.69	0.876817	19.9889	2.16093	0.179486	4.25894	0.0260207	3.67	0.861718	165.595	5.99994	167.618	6.58074	196.305	50.2208	165.595	5.99994	NA
MVC-1-73	229.575	17766.9	1.22563	19.8381	1.21612	0.191854	4.79443	0.0276039	4.63763	0.967296	175.534	8.03081	178.21	7.83653	213.876	28.1806	175.534	8.03081	NA
MVC-1-76	520.33	50514.1	4.25654	16.905	0.674187	0.736617	2.67849	0.0903141	2.59225	0.967804	557.394	13.842	560.43	11.5365	572.767	14.6752	557.394	13.842	97.3161
MVC-1-16	531.885	58299.5	4.31351	17.3534	0.562402	0.744604	2.88947	0.0937151	2.83421	0.980875	577.471	15.6551	565.089	12.5227	515.531	12.3601	577.471	15.6551	112.015
MVC-1-25	1349.42	743606	5.51145	11.4812	1.92332	2.78249	2.71852	0.231695	1.92125	0.706725	1343.38	23.2979	1350.85	20.3084	1362.67	37.0545	1362.67	37.0545	98.5841
MVC-1-14	1119.79	491238	9.0749	11.4679	1.46688	2.45166	3.08016	0.203911	2.70844	0.879318	1196.3	29.5725	1257.91	22.218	1364.9	28.2508	1364.9	28.2508	87.6469
MVC-1-24	90.0055	39037.8	0.712154	11.3091	0.762093	3.08023	0.982689	0.252645	0.620397	0.631326	1452.1	8.06622	1427.78	7.53273	1391.7	14.6218	1391.7	14.6218	104.34
MVC-1-71	993.12	287825	16.9567	11.23	1.43551	2.50947	3.57098	0.204391	3.26974	0.915643	1198.86	35.7709	1274.78	25.9329	1405.15	27.4927	1405.15	27.4927	85.3193
MVC-1-83	295.135	68056.1	8.61381	10.9775	0.671135	2.71292	3.4241	0.215993	3.35768	0.980603	1260.67	38.4478	1332	25.409	1448.58	12.7776	1448.58	12.7776	87.0282
MVC-1-81	43.9261	14097.4	0.571494	10.815	0.892163	2.8638	1.99918	0.22463	1.78907	0.894901	1306.3	21.1549	1372.44	15.0467	1476.92	16.9213	1476.92	16.9213	88.4475
MVC-1-45	80.7633	20176.7	1.59561	10.5123	0.810636	2.84676	6.17297	0.217044	6.11952	0.99134	1266.24	70.3548	1367.96	46.4176	1530.56	15.2639	1530.56	15.2639	82.7302
MVC-1-44	251.461	363722	7.2713	10.3706	0.947803	3.16888	2.50556	0.238346	2.31937	0.925691	1378.09	28.7778	1449.61	19.3408	1556.08	17.7887	1556.08	17.7887	88.5615
MVC-1-17	1216.22	792337	28.8695	10.3179	0.521263	3.60133	4.61226	0.269496	4.58271	0.993593	1538.24	62.7155	1549.82	36.6701	1565.64	9.76922	1565.64	9.76922	98.2502
MVC-1-21	271.235	90619.8	3.61993	10.2972	1.54011	3.38858	2.85206	0.253067	2.40047	0.841665	1454.27	31.2521	1501.76	22.3641	1569.4	28.8544	1569.4	28.8544	92.6645
MVC-1-37	611.741	187856	9.65617	10.285	1.3575	3.49728	2.88715	0.260876	2.54811	0.882567	1494.32	33.9861	1526.6	22.801	1571.62	25.4252	1571.62	25.4252	95.0818
MVC-1-67	76.2974	75809.9	1.81923	10.222	0.807776	3.05645	1.94619	0.226595	1.77063	0.909796	1316.63	21.0861	1421.85	14.8908	1583.12	15.1054	1583.12	15.1054	83.1664
MVC-1-61	193.06	348808	2.95556	10.1895	0.786173	3.27254	4.0505	0.241844	3.97347	0.980983	1396.28	49.8844	1474.55	31.512	1589.07	14.6916	1589.07	14.6916	87.8673
MVC-1-16	1093.54	1.80766e+06	35.9083	10.1314	1.43835	3.60536	3.2798	0.264921	2.94758	0.898707	1514.97	39.7963	1550.71	26.077	1599.75	26.8396	1599.75	26.8396	94.7008
MVC-1-5	211.539	82348.7	0.613207	10.0847	0.568324	3.20957	3.80961	0.234751	3.76698	0.98881	1359.35	46.1686	1459.47	29.5013	1608.37	10.5938	1608.37	10.5938	84.5175
MVC-1-26	387.623	68234.5	1.72942	9.89516	0.772573	3.75243	4.33443	0.269299	4.26502	0.983987	1537.24	58.3339	1582.63	34.7639	1643.65	14.3359	1643.65	14.3359	93.5262
MVC-1-52	94.3586	88524.8	0.853033	9.86584	0.813979	3.51911	2.30321	0.251806	2.15458	0.935468	1447.78	27.9391	1531.52	18.2134	1649.15	15.0919	1649.15	15.0919	87.7894
MVC-1-15	788.228	333311	4.9958	9.85822	1.56697	4.15317	2.86661	0.296946	2.40043	0.837376	1676.15	35.4298	1664.84	23.4629	1650.58	29.0506	1650.58	29.0506	101.549
MVC-1-47	146.217	99173	0.872898	9.76302	0.962195	3.92035	2.17055	0.277593	1.94563	0.896375	1579.23	27.2518	1617.89	17.5619	1668.55	17.7962	1668.55	17.7962	94.6467
MVC-1-23	629.02	214516	8.7644	9.75586	0.556874	3.82425	3.8	0.270589	3.75897	0.989204	1543.79	51.6063	1597.86	30.5958	1669.91	10.297	1669.91	10.297	92.4479
MVC-1-4	61.8566	89517.7	0.919125	9.75536	0.889762	4.14039	1.83372	0.292943	1.60339	0.874391	1656.22	23.4187	1662.31	14.9982	1670	16.4533	1670	16.4533	99.1749
MVC-1-54	289.266	110581	2.01843	9.72995	0.54787	3.81926	1.70136	0.269518	1.61073	0.946733	1538.36	22.0441	1596.81	13.6915	1674.82	10.1258	1674.82	10.1258	91.8519
MVC-1-77	80.0161	55223.6	1.41569	9.71276	0.825162	3.97571	1.51767	0.280063	1.27374	0.839277	1591.68	17.9649	1629.25	12.3137	1678.09	15.2429	1678.09	15.2429	94.8507
MVC-1-31	200.419	181124	3.05887	9.71202	0.770918	3.63	2.93991	0.255691	2.83703	0.965007	1467.76	37.2409	1556.13	23.4081	1678.23	14.2422	1678.23	14.2422	87.4587
MVC-1-56	353.612	227126	78.7948	9.71114	1.24528	4.14905	2.43151	0.292226	2.08842	0.8589	1652.64	30.4452	1664.02	19.8968	1678.4	23.004	1678.4	23.004	98.4654
MVC-1-79	702.491	420255	2.10256	9.6937	1.97406	4.00868	3.94287	0.281831	3.41311	0.86564	1600.58	48.3766	1635.96	32.0527	1681.72	36.4528	1681.72	36.4528	95.1753
MVC-1-84	405.222	110006	4.1738	9.67864	0.886371	3.62467	4.88844	0.254438	4.80741	0.983424	1461.32	62.8602	1554.96	38.9225	1684.59	16.3619	1684.59	16.3619	86.7466
MVC-1-18	186.433	76454.7	1.73038	9.65314	1.15311	4.34133	4.10554	0.303942	3.94028	0.959747	1710.83	59.2092	1701.25	33.8949	1689.46	21.2712	1689.46	21.2712	101.265
MVC-1-55	68.8575	32659.9	1.292	9.64196	0.648631	4.48409	3.08849	0.313573	3.01961	0.977698	1758.27	46.4688	1728.03	25.6471	1691.59	11.9609	1691.59	11.9609	103.941
MVC-1-38	464.173	602735	1.65168	9.61047	1.09582	4.46572	3.1458	0.311269	2.94877	0.937367	1746.95	45.1242	1724.62	26.1036	1697.62	20.1933	1697.62	20.1933	102.905
MVC-1-58	107.399	45743.1	1.2153	9.59115	0.90411	4.16646	2.49169	0.289826	2.32188	0.931848	1640.66	33.6332	1667.45	20.406	1701.33	16.6523	1701.33	16.6523	96.4337
MVC-1-50	167.803	99269.5	1.45605	9.56408	0.57102	4.32764	2.28259	0.300188	2.21001	0.968204	1692.24	32.893	1698.64	18.8288	1706.53	10.5097	1706.53	10.5097	99.1623
MVC-1-29	549.72	227244	1.68334	9.55447	1.66728	4.32936	3.91804	0.300005	3.54559	0.90494	1691.33	52.7472	1698.97	32.3291	1708.38	30.6844	1708.38	30.6844	99.002
MVC-1-62	496.723	219564	0.894813	9.55241	1.32427	4.16835	3.31894	0.288786	3.0433	0.916949	1635.46	43.9606	1667.82	27.186	1708.78	24.3695	1708.78	24.3695	95.7091
MVC-1-65	524.744	253034	0.970471	9.541	1.22474	4.61669	2.9436	0.319465	2.67671	0.909334	1787.11	41.7783	1752.29	24.5722	1710.98	22.5313	1710.98	22.5313	104.45
MVC-1-69	523.109	158709	2.06156	9.52238	2.27125	4.21963	4.52033	0.29142	3.9083	0.864605	1648.62	56.855	1677.85	37.1217	1714.57	41.7687	1714.57	41.7687	96.1534
MVC-1-86	217.553	86198	2.83818	9.46086	0.882429	4.25202	1.07042	0.291759	0.605901	0.566041	1650.31	8.82193	1684.13	8.79961	1726.48	16.2015	1726.48	16.2015	95.5882
MVC-1-40	186.952	101660	1.46823	9.36981	0.709209	4.68511	2.80573	0.318382	2.71461	0.967526	1781.83	42.261	1764.58	23.4819	1744.22	12.9919	1744.22	12.9919	102.156
MVC-1-13	116.751	100046	1.59462	9.3285	0.764134	4.22059	3.13469	0.285551	3.04013	0.969834	1619.26	43.5323	1678.03	25.7378	1752.31	13.9841	1752.31	13.9841	92.4072
MVC-1-33	235.6	71210.6	1.47654	9.31444	0.77298	4.62929	3.21837	0.31273	3.12416	0.970729	1754.13	47.9793	1754.56	26.8799	1755.07	14.1412	1755.07	14.1412	99.9463
MVC-1-60	45.8846	34948.6	0.892063	5.65145	0.860574	11.9384	2.7477	0.489332	2.60946	0.949688	2567.79	55.2703	2599.58	25.7489	2624.44	14.3131	2624.44	14.3131	97.8414
MCP-6 (Qo)
MCP-6-49	1052.58	56754.4	0.388166	21.1059	2.56703	0.0763166	3.39052	0.0116821	2.21495	0.653277	74.8713	1.64877	74.676	2.44105	68.4244	61.0957	74.8713	1.64877	NA
MCP-6-30	1350.98	51750.1	7.40475	20.6964	1.70934	0.0784199	2.08307	0.0117712	1.19052	0.571521	75.4386	0.892875	76.6583	1.53806	114.829	40.3359	75.4386	0.892875	NA
MCP-6-61	211.821	8910.95	0.83156	21.3356	11.8932	0.0768705	12.8846	0.011895	4.95614	0.384658	76.2275	3.75569	75.1984	9.33916	42.6292	285.228	76.2275	3.75569	NA
MCP-6-40	422.267	33773	7.24549	21.1783	9.72891	0.0778099	9.889	0.0119516	1.77218	0.179207	76.5881	1.34925	76.0838	7.24907	60.2602	232.297	76.5881	1.34925	NA
MCP-6-17	203.99	8389.64	0.943031	24.1464	15.571	0.0686318	16.3256	0.0120193	4.90593	0.300506	77.0192	3.75602	67.4003	10.6466	-262.029	396.925	77.0192	3.75602	NA
MCP-6-94	47.6893	2411.81	0.857124	9.49461	148.108	0.175679	148.389	0.0120975	9.12755	0.0615111	77.5177	7.0331	164.336	228.948	1719.94	99.8559	77.5177	7.0331	NA
MCP-6-58	239.971	9257.54	1.00951	20.5085	13.2504	0.0813494	13.5581	0.0121	2.87194	0.211825	77.5338	2.21339	79.4128	10.3569	136.296	312.483	77.5338	2.21339	NA
MCP-6-10	150.514	6183.22	0.715313	18.9554	17.577	0.0883782	18.6422	0.01215	6.21134	0.333186	77.852	4.80657	85.9915	15.3718	318.273	402.274	77.852	4.80657	NA
MCP-6-90	1337.29	36315.8	3.36541	20.7666	2.44119	0.0843607	2.8293	0.0127059	1.43023	0.505507	81.3913	1.15677	82.2364	2.23499	106.876	57.6568	81.3913	1.15677	NA
MCP-6-95	399.265	35025.3	0.436366	21.7881	5.98416	0.0804582	6.44494	0.0127142	2.39315	0.371322	81.4441	1.93682	78.5756	4.8732	-7.78444	144.557	81.4441	1.93682	NA
MCP-6-97	897.003	27523.4	2.47749	20.8429	3.18602	0.0846537	3.49839	0.0127968	1.445	0.413047	81.9704	1.17697	82.5108	2.77239	98.2048	75.3845	81.9704	1.17697	NA
MCP-6-25	1572.85	47678.2	9.03678	20.8951	2.93354	0.0873115	3.1855	0.0132316	1.24168	0.389791	84.7373	1.04528	84.9958	2.59732	92.2484	69.495	84.7373	1.04528	NA
MCP-6-75	262.56	11442.4	0.854674	22.1492	6.61423	0.0867298	6.70928	0.0139324	1.12534	0.167729	89.1941	0.996827	84.4525	5.43697	-47.6227	161.019	89.1941	0.996827	NA
MCP-6-50	234.068	12132.7	0.779098	21.0619	14.0752	0.091544	14.3176	0.0139839	2.62366	0.183247	89.5212	2.3325	88.9407	12.193	73.3742	335.999	89.5212	2.3325	NA
MCP-6-72	249.974	16635.9	1.06748	21.6203	10.7486	0.0920257	11.1231	0.0144301	2.86205	0.257305	92.3575	2.62447	89.3886	9.51802	10.7991	259.186	92.3575	2.62447	NA
MCP-6-47	554.172	9535.36	0.627092	20.2142	4.35451	0.138896	8.85243	0.0203632	7.70738	0.870652	129.951	9.91556	132.06	10.9626	170.147	101.695	129.951	9.91556	NA
MCP-6-59	232.987	38964	1.12471	20.4453	7.09519	0.149063	7.54387	0.0221036	2.56286	0.339727	140.937	3.57282	141.084	9.9372	143.569	166.651	140.937	3.57282	NA
MCP-6-8	47.9086	3152.3	0.742807	30.8674	67.5226	0.0997197	67.7999	0.0223244	6.12562	0.0903486	142.329	8.62301	96.5175	62.5037	-928.797	2202.72	142.329	8.62301	NA
MCP-6-77	124.024	4029.43	0.738999	21.4623	11.6805	0.146831	12.1267	0.0228556	3.25957	0.268792	145.678	4.69523	139.11	15.7662	28.434	280.823	145.678	4.69523	NA
MCP-6-70	42.7117	2993.19	0.539309	35.5033	79.377	0.0892111	79.7045	0.0229714	7.21846	0.0905652	146.408	10.4493	86.7682	66.3801	NA	NA	146.408	10.4493	NA
MCP-6-102	52.4334	3832.73	0.702864	24.7081	20.8726	0.128414	22.6785	0.0230118	8.8684	0.391049	146.662	12.8598	122.671	26.211	-320.699	540.511	146.662	12.8598	NA
MCP-6-79	92.075	4395.26	0.440412	23.0851	10.6932	0.138815	11.0483	0.0232416	2.77859	0.251494	148.11	4.06845	131.987	13.6753	-149.277	265.879	148.11	4.06845	NA
MCP-6-89	48.6436	5666.06	0.284039	27.7285	35.9512	0.116384	36.258	0.0234055	4.70695	0.129818	149.143	6.9395	111.788	38.399	-626.045	1009.4	149.143	6.9395	NA
MCP-6-26	36.3334	3026.08	0.467164	28.1648	51.53	0.1149	51.7717	0.0234707	4.99642	0.0965087	149.553	7.3863	110.438	54.2274	-668.914	1507.74	149.553	7.3863	NA
MCP-6-56	79.9011	5370.04	0.692535	20.5739	20.9615	0.157303	21.25	0.0234722	3.48993	0.164232	149.563	5.15956	148.34	29.3359	128.855	497.898	149.563	5.15956	NA
MCP-6-28	89.2449	3362.66	0.597418	24.0401	10.7955	0.135	11.6047	0.023538	4.25751	0.366878	149.977	6.31159	128.581	14.0162	-250.844	273.877	149.977	6.31159	NA
MCP-6-98	72.1311	7185.24	0.42682	23.3312	22.3027	0.139323	22.4061	0.0235754	2.14973	0.095944	150.213	3.19185	132.441	27.8279	-175.657	561.953	150.213	3.19185	NA
MCP-6-74	270.025	20744	0.943509	19.8875	5.10487	0.167809	5.44356	0.0242045	1.89015	0.347226	154.174	2.87954	157.516	7.94267	208.065	118.444	154.174	2.87954	NA
MCP-6-84	163.812	8411.5	1.75503	19.9163	6.27172	0.180523	6.83262	0.0260759	2.71114	0.396793	165.942	4.44151	168.511	10.6094	204.759	145.65	165.942	4.44151	NA
MCP-6-R33	93.8044	16801.2	1.22625	17.8599	5.13387	0.510256	5.28321	0.0660945	1.24726	0.23608	412.583	4.98477	418.621	18.1264	452.005	114.058	412.583	4.98477	91.2784
MCP-6-43	766.745	224166	8.37311	13.1124	3.58254	0.803737	5.06281	0.0764354	3.57736	0.706595	474.811	16.3753	598.935	22.9106	1102.02	71.6888	474.811	16.3753	43.0854
MCP-6-35	118.337	32305.1	1.74695	13.0963	1.14473	1.74868	5.629	0.166095	5.51137	0.979103	990.561	50.6069	1026.67	36.3775	1104.45	22.8861	1104.45	22.8861	89.6878
MCP-6-64	2320.19	1.60835e+06	34.6363	11.2807	0.071951	2.91016	3.4232	0.238097	3.42244	0.999779	1376.79	42.4287	1384.56	25.8749	1396.52	1.37955	1396.52	1.37955	98.5875
MCP-6-29	234.034	124990	8.19345	11.2756	0.318295	2.41645	5.75536	0.197613	5.74656	0.99847	1162.48	61.1277	1247.5	41.3567	1397.39	6.1021	1397.39	6.1021	83.1894
MCP-6-44	100.489	235266	0.288248	11.2455	1.35242	2.72538	2.35901	0.222281	1.93284	0.819344	1293.92	22.6594	1335.4	17.525	1402.52	25.9106	1402.52	25.9106	92.2565
MCP-6-12	255.017	128333	1.27523	11.2392	0.471618	2.5659	1.90692	0.209158	1.84768	0.968934	1224.33	20.6033	1290.97	13.9335	1403.59	9.0339	1403.59	9.0339	87.2285
MCP-6-53	1344.58	1.32356e+06	19.0212	11.2342	0.27712	2.97018	2.81889	0.242003	2.80523	0.995156	1397.1	35.2362	1400.02	21.4163	1404.45	5.30762	1404.45	5.30762	99.4769
MCP-6-63	29.3255	25519.5	1.32101	11.1853	2.60695	2.57793	5.86751	0.20913	5.25656	0.895877	1224.18	58.6105	1294.39	42.9518	1412.8	49.8833	1412.8	49.8833	86.6496
MCP-6-6	147.027	193264	1.51799	11.1845	0.531735	2.84492	2.69356	0.230773	2.64056	0.980321	1338.55	31.9171	1367.47	20.2394	1412.93	10.1725	1412.93	10.1725	94.7357
MCP-6-104	691.132	401721	1.65504	11.1602	0.162271	2.82411	1.18057	0.228588	1.16936	0.990508	1327.09	14.0254	1361.96	8.85285	1417.09	3.10262	1417.09	3.10262	93.6491
MCP-6-5	30.4576	24725.1	0.934473	11.0168	3.0382	3.11135	3.18453	0.2486	0.954256	0.299653	1431.25	12.2479	1435.5	24.4751	1441.78	57.9092	1441.78	57.9092	99.2698
MCP-6-62	1693.43	1.11534e+06	135.816	10.4179	0.211665	3.10614	1.2158	0.234694	1.19724	0.984729	1359.05	14.6704	1434.21	9.33885	1547.53	3.97699	1547.53	3.97699	87.8211
MCP-6-69	536.477	337473	58.902	10.2086	0.243578	3.28332	2.15023	0.243097	2.13639	0.993563	1402.78	26.9324	1477.11	16.7373	1585.56	4.55387	1585.56	4.55387	88.4719
MCP-6-34	959.373	1.21673e+06	4.51782	10.0921	0.180464	3.6975	1.15479	0.270637	1.14061	0.987714	1544.04	15.661	1570.83	9.2297	1607	3.36451	1607	3.36451	96.0818
MCP-6-18	1422	1.41162e+06	14.8743	10.0869	0.928537	3.75816	2.40846	0.274936	2.22227	0.922695	1565.81	30.8932	1583.86	19.3178	1607.96	17.3079	1607.96	17.3079	97.3788
MCP-6-36	476.193	253319	2.60355	9.91792	0.226074	3.55005	1.32054	0.25536	1.30105	0.985237	1466.06	17.0607	1538.45	10.462	1639.38	4.19728	1639.38	4.19728	89.4277
MCP-6-45	768.677	438263	20.9785	9.83604	0.173981	3.68328	0.947661	0.262757	0.931554	0.983003	1503.93	12.4957	1567.75	7.5679	1654.76	3.22375	1654.76	3.22375	90.8852
MCP-6-101	721.495	540751	25.2413	9.8085	0.16926	3.7591	2.03629	0.267415	2.02924	0.996539	1527.67	27.6008	1584.06	16.333	1659.95	3.13248	1659.95	3.13248	92.0308
MCP-6-48	794.657	467128	29.9638	9.79661	0.109639	3.91774	1.36199	0.278362	1.35757	0.996755	1583.11	19.0563	1617.35	11.0177	1662.2	2.02792	1662.2	2.02792	95.2419
MCP-6-16	480.824	341115	7.33803	9.78671	0.180263	3.7518	1.19977	0.266303	1.18615	0.988648	1522.01	16.0804	1582.5	9.61886	1664.06	3.33451	1664.06	3.33451	91.4632
MCP-6-24	1445.75	1.45103e+06	159.102	9.75597	0.155914	3.77035	1.54991	0.266779	1.54205	0.994927	1524.43	20.9348	1586.46	12.4391	1669.88	2.88343	1669.88	2.88343	91.2896
MCP-6-41	914.538	250191	19.1227	9.74745	0.174749	4.06648	2.58331	0.28748	2.5774	0.997709	1628.93	37.0998	1647.61	21.0563	1671.5	3.23108	1671.5	3.23108	97.4529
MCP-6-52	875.142	863344	50.6766	9.74735	0.123749	3.81932	1.85194	0.270005	1.8478	0.997765	1540.83	25.3245	1596.83	14.9035	1671.52	2.2881	1671.52	2.2881	92.1813
MCP-6-60	452.888	321799	3.61494	9.7471	0.340046	3.89246	2.63385	0.275168	2.6118	0.991631	1566.98	36.3324	1612.12	21.2804	1671.57	6.28737	1671.57	6.28737	93.7433
MCP-6-85	312.715	487898	5.23728	9.74446	0.272899	4.07056	4.03874	0.287681	4.02951	0.997715	1629.93	58.0343	1648.42	32.9326	1672.07	5.04553	1672.07	5.04553	97.4798
MCP-6-46	1198.59	610472	20.4859	9.72341	1.0034	3.82003	6.05234	0.269392	5.96858	0.986162	1537.71	81.6585	1596.98	48.742	1676.07	18.5406	1676.07	18.5406	91.7454
MCP-6-71	186.359	145249	3.26379	9.71443	0.438371	3.94982	2.68334	0.278287	2.64729	0.986565	1582.73	37.1525	1623.95	21.745	1677.77	8.09899	1677.77	8.09899	94.3351
MCP-6-96	113.923	43395.2	1.41349	9.71365	0.571047	3.98431	2.13308	0.280695	2.05523	0.9635	1594.86	29.0382	1631	17.3152	1677.92	10.55	1677.92	10.55	95.0498
MCP-6-76	637.86	461907	73.6716	9.71165	0.187087	4.09279	2.30578	0.288278	2.29818	0.996703	1632.92	33.1519	1652.87	18.8175	1678.3	3.45622	1678.3	3.45622	97.296
MCP-6-7	632.706	475196	6.4417	9.7086	0.126375	4.06974	1.36701	0.286564	1.36116	0.995718	1624.34	19.5442	1648.26	11.143	1678.88	2.33445	1678.88	2.33445	96.7512
MCP-6-66	762.123	537058	15.2141	9.68277	0.133458	3.88411	1.90389	0.272766	1.89921	0.99754	1554.82	26.2382	1610.38	15.3749	1683.8	2.46376	1683.8	2.46376	92.3401
MCP-6-27	308.06	356237	1.51331	9.68197	0.39322	3.86674	2.32737	0.271524	2.29391	0.985624	1548.53	31.5777	1606.77	18.7781	1683.95	7.25909	1683.95	7.25909	91.9581
MCP-6-21	1332.21	99757	7.47917	9.6419	0.0711312	3.87881	1.49604	0.271244	1.49435	0.998869	1547.11	20.5543	1609.28	12.0775	1691.61	1.31185	1691.61	1.31185	91.4583
MCP-6-83	816.658	181464	2.74342	9.63939	1.55212	3.74616	1.73105	0.2619	0.766449	0.442766	1499.55	10.2544	1581.29	13.8743	1692.09	28.6236	1692.09	28.6236	88.6216
MCP-6-1	120.757	42703.1	1.67245	9.63622	0.904096	3.86747	2.47514	0.270292	2.30411	0.930901	1542.28	31.6049	1606.92	19.9714	1692.69	16.6702	1692.69	16.6702	91.1142
MCP-6-88	638.284	233059	13.6797	9.63172	0.0677985	4.1603	1.5903	0.290621	1.58886	0.999091	1644.63	23.0639	1666.24	13.0192	1693.55	1.25007	1693.55	1.25007	97.1113
MCP-6-4	194.815	357765	2.12789	9.63005	0.319757	4.12198	2.45738	0.287894	2.43649	0.991498	1631	35.1107	1658.67	20.0829	1693.87	5.89547	1693.87	5.89547	96.288
MCP-6-32	530.437	470651	24.6168	9.60895	0.163205	4.14808	0.958512	0.289083	0.944516	0.985398	1636.94	13.6543	1663.83	7.8422	1697.92	3.00752	1697.92	3.00752	96.409
MCP-6-100	196.54	180197	3.67607	9.60552	0.627348	4.35661	4.30843	0.303506	4.26251	0.989342	1708.67	63.9812	1704.15	35.5947	1698.57	11.5581	1698.57	11.5581	100.595
MCP-6-92	355.426	120246	2.22615	9.59298	0.966263	3.46757	3.53127	0.241256	3.39649	0.961835	1393.22	42.5571	1519.87	27.837	1700.98	17.7981	1700.98	17.7981	81.907
MCP-6-2	136.124	168931	1.9119	9.59285	0.855617	4.04423	1.62496	0.281373	1.38145	0.850146	1598.27	19.5552	1643.14	13.2293	1701.01	15.7597	1701.01	15.7597	93.9604
MCP-6-80	591.176	130210	6.25083	9.56399	0.305936	3.65088	3.71318	0.253242	3.70056	0.9966	1455.17	48.2052	1560.7	29.6048	1706.55	5.62992	1706.55	5.62992	85.2697
MCP-6-23	92.6668	66758.6	1.64389	9.53825	0.639851	4.13572	1.17368	0.2861	0.983926	0.838327	1622.01	14.1099	1661.39	9.59714	1711.51	11.7694	1711.51	11.7694	94.7709
MCP-6-87	119.416	115057	1.70962	9.53342	0.549624	4.14686	2.6632	0.286726	2.60587	0.978473	1625.15	37.4332	1663.59	21.791	1712.44	10.1083	1712.44	10.1083	94.9023
MCP-6-78	1016.47	1.41592e+06	5.77944	9.53238	0.313074	4.29878	3.27223	0.297198	3.25721	0.995413	1677.4	48.1074	1693.13	26.9615	1712.64	5.75865	1712.64	5.75865	97.9421
MCP-6-37	305.243	849294	3.01859	9.52088	0.275368	4.289	2.07479	0.296164	2.05643	0.991153	1672.26	30.2906	1691.25	17.0855	1714.86	5.06366	1714.86	5.06366	97.5156
MCP-6-20	128.305	149683	1.89799	9.50391	0.700222	4.11706	1.27956	0.283784	1.07096	0.836977	1610.39	15.2612	1657.69	10.4537	1718.14	12.871	1718.14	12.871	93.7288
MCP-6-14	529.885	462008	87.3319	9.49134	0.154794	4.17695	1.03616	0.287532	1.02453	0.988778	1629.18	14.7494	1669.51	8.48894	1720.57	2.84441	1720.57	2.84441	94.6883
MCP-6-57	338.448	70452.8	5.29565	9.49118	0.386793	4.40039	2.62531	0.302907	2.59666	0.989087	1705.71	38.9165	1712.41	21.7241	1720.61	7.10748	1720.61	7.10748	99.1342
MCP-6-93	516.252	269573	6.27098	9.48905	0.390048	4.1647	1.46469	0.286619	1.41181	0.96389	1624.61	20.2745	1667.1	11.9932	1721.02	7.16692	1721.02	7.16692	94.3983
MCP-6-33	609.498	268321	5.43896	9.47936	0.14572	4.6894	2.68422	0.3224	2.68026	0.998525	1801.44	42.1244	1765.35	22.4683	1722.9	2.67688	1722.9	2.67688	104.559
MCP-6-3	141.505	108150	2.24244	9.46726	0.720727	4.06758	1.12265	0.279292	0.860758	0.766717	1587.8	12.114	1647.83	9.15004	1725.24	13.2361	1725.24	13.2361	92.0333
MCP-6-51	213.183	364130	1.22177	9.41875	0.323558	4.51301	0.740178	0.308289	0.665713	0.899396	1732.28	10.1125	1733.37	6.15246	1734.67	5.93501	1734.67	5.93501	99.8622
MCP-6-107	878.231	425523	5.94406	9.39574	0.178231	4.70949	2.56628	0.320925	2.56009	0.997585	1794.25	40.0963	1768.93	21.4969	1739.16	3.26565	1739.16	3.26565	103.168
MCP-6-22	181.939	252616	1.62108	9.39389	0.228784	4.39774	1.2257	0.299622	1.20416	0.982426	1689.44	17.8962	1711.92	10.1402	1739.52	4.19224	1739.52	4.19224	97.1209
MCP-6-91	281.879	159727	4.15783	9.38081	1.177	3.56434	5.70498	0.242504	5.58224	0.978486	1399.7	70.2368	1541.63	45.266	1742.07	21.5687	1742.07	21.5687	80.3471
MCP-6-9	506.096	117113	1.78876	9.29912	0.283335	4.08353	9.12052	0.275408	9.11612	0.999517	1568.19	126.915	1651.02	74.5244	1758.08	5.18207	1758.08	5.18207	89.1993
MCP-6-103	152.547	104015	1.43855	9.16467	0.466661	4.45226	1.81684	0.295935	1.75588	0.96645	1671.12	25.8481	1722.12	15.0654	1784.67	8.50521	1784.67	8.50521	93.6374
MCP-6-68	115.408	47863.1	1.59419	9.13401	0.712757	4.49212	2.62863	0.297585	2.53015	0.962537	1679.32	37.4063	1729.52	21.8342	1790.77	12.9817	1790.77	12.9817	93.7763
MCP-6-54	134.517	176824	1.70023	9.11231	0.303215	4.55338	1.74162	0.300927	1.71502	0.984728	1695.9	25.574	1740.78	14.5007	1795.11	5.52036	1795.11	5.52036	94.4737
MCP-6-15	451.416	279594	17.1495	9.05336	6.32042	4.43847	6.81508	0.291435	2.54906	0.374032	1648.7	37.0828	1719.55	56.5335	1806.91	115.01	1806.91	115.01	91.2438
MCP-6-19	153.125	173575	1.38186	9.0512	0.294573	4.81185	1.78549	0.315876	1.76102	0.986297	1769.56	27.2513	1786.97	15.0112	1807.35	5.35492	1807.35	5.35492	97.9091
MCP-6-55	292.848	283217	2.93351	9.03544	0.454016	4.80352	1.24364	0.314781	1.15781	0.93098	1764.19	17.8694	1785.52	10.4522	1810.52	8.24834	1810.52	8.24834	97.4413
MCP-6-106	328.884	220791	1.70455	8.78457	0.157043	4.96623	1.32845	0.316407	1.31913	0.992988	1772.16	20.4392	1813.59	11.2284	1861.52	2.83611	1861.52	2.83611	95.1996
MCP-6-11	216.971	369794	4.0016	8.53415	0.655361	5.31656	1.84055	0.329071	1.71992	0.93446	1833.88	27.4518	1871.53	15.7312	1913.58	11.7619	1913.58	11.7619	95.8349
MCP-11 (Mission Creek Preserve)
MCP11-71	222.374	4704.83	2.60674	20.3739	1.50025	0.0768969	2.06415	0.0113627	1.41773	0.686833	72.8356	1.0268	75.2233	1.4966	151.787	35.1394	72.8356	1.0268	NA
MCP11-89	1553.07	41263.3	3.6508	20.7025	0.593305	0.0761622	1.1007	0.0114357	0.927114	0.842291	73.3007	0.675732	74.5303	0.790974	114.152	14.0098	73.3007	0.675732	NA
MCP11-7	28.5671	820.99	1.22091	20.2973	6.75721	0.0787179	6.84167	0.0115881	1.07173	0.156648	74.2719	0.791428	76.9388	5.06945	160.609	158.224	74.2719	0.791428	NA
MCP11-49	691.451	25251.6	6.12863	20.69	1.18336	0.0785501	2.25686	0.0117871	1.92174	0.85151	75.5402	1.44321	76.7809	1.66894	115.596	27.9007	75.5402	1.44321	NA
MCP11-19	129.354	3739.42	0.51653	20.7424	1.88179	0.0786653	2.08937	0.0118343	0.907937	0.434549	75.8408	0.684552	76.8893	1.54719	109.6	44.4176	75.8408	0.684552	NA
MCP11-39	128.777	2874.71	1.09129	21.0585	1.81064	0.0789609	3.07172	0.0120597	2.48134	0.807802	77.2771	1.90606	77.1676	2.28254	73.7875	43.0517	77.2771	1.90606	NA
MCP11-1	1859.72	49709.2	25.6295	20.509	0.679626	0.083465	2.43635	0.012415	2.33964	0.960305	79.5398	1.84951	81.3974	1.90572	136.235	15.9709	79.5398	1.84951	NA
MCP11-96	668.466	14773.7	0.449739	21.2351	1.17735	0.081582	1.54078	0.0125646	0.993916	0.645072	80.4919	0.795048	79.6312	1.18007	53.887	28.0845	80.4919	0.795048	NA
MCP11-86	598.838	13422.7	23.5875	20.5933	1.18548	0.0848564	1.64999	0.0126739	1.14764	0.695547	81.1876	0.925901	82.7005	1.31046	126.638	27.9053	81.1876	0.925901	NA
MCP11-42	1052.2	111626	24.3466	20.5943	0.61437	0.0871794	0.864764	0.0130215	0.608577	0.703749	83.3999	0.504283	84.8724	0.704109	126.524	14.4788	83.3999	0.504283	NA
MCP11-26	248.416	14044.6	0.94684	20.381	2.22653	0.0888393	9.80089	0.0131319	9.54463	0.973854	84.1029	7.97517	86.4216	8.11981	150.948	52.1716	84.1029	7.97517	NA
MCP11-48	73.9396	1865.96	1.00737	21.2568	1.31769	0.0947514	1.41702	0.0146077	0.521171	0.367794	93.4864	0.483707	91.9199	1.2453	51.448	31.4443	93.4864	0.483707	NA
MCP11-88	389.7	26002.5	2.13744	20.1314	1.35054	0.104932	5.11404	0.0153208	4.93249	0.9645	98.0153	4.79802	101.319	4.93141	179.733	31.4861	98.0153	4.79802	NA
MCP11-77	151.455	4871.22	1.12595	21.9587	2.3772	0.112777	3.78158	0.0179608	2.94096	0.777708	114.755	3.34506	108.502	3.8915	-26.6541	57.5763	114.755	3.34506	NA
MCP11-4	97.2153	3638.68	0.764407	20.2985	1.64375	0.137006	2.12695	0.0201698	1.34981	0.634625	128.729	1.72037	130.374	2.60235	160.463	38.4397	128.729	1.72037	NA
MCP11-35	45.2969	198.859	0.214441	2.42821	1.34545	1.14691	1.54534	0.0201983	0.760157	0.491902	128.909	0.970179	775.784	8.38263	NA	NA	128.909	0.970179	NA
MCP11-8	31.9081	2114.35	1.36314	19.9803	3.49447	0.152004	3.85006	0.022027	1.61607	0.41975	140.454	2.24527	143.68	5.15825	197.288	81.2215	140.454	2.24527	NA
MCP11-70	44.8082	2012.12	0.540007	19.5964	3.77419	0.155903	3.94897	0.022158	1.16183	0.29421	141.28	1.62357	147.111	5.40819	242.164	87.0035	141.28	1.62357	NA
MCP11-52	14.3159	677.018	0.905999	20.2939	4.22126	0.151225	4.64114	0.0222582	1.92901	0.415633	141.912	2.70758	142.993	6.19048	160.967	98.7584	141.912	2.70758	NA
MCP11-103	60.6677	2599.84	0.782475	19.952	1.99637	0.15529	2.09129	0.0224713	0.622907	0.297858	143.256	0.882509	146.572	2.85429	200.586	46.3715	143.256	0.882509	NA
MCP11-99	68.0157	4105.97	0.685376	19.7812	1.31063	0.157253	1.62688	0.0225605	0.963835	0.592444	143.818	1.37082	148.296	2.24469	220.522	30.3013	143.818	1.37082	NA
MCP11-106	11.7931	656.769	1.02316	20.109	4.31102	0.155278	4.9165	0.0226464	2.3637	0.480769	144.359	3.3743	146.561	6.70989	182.324	100.49	144.359	3.3743	NA
MCP11-68	121.555	5569.03	0.64784	20.0762	1.15963	0.155684	1.94467	0.0226686	1.56109	0.802753	144.499	2.23067	146.918	2.66	186.13	26.9973	144.499	2.23067	NA
MCP11-105	164.557	8779.68	0.646724	19.5454	1.35713	0.161657	1.86661	0.022916	1.28157	0.686578	146.059	1.8508	152.153	2.63755	248.18	31.2643	146.059	1.8508	NA
MCP11-107	253.734	11216.3	0.566286	19.9881	1.1043	0.158091	2.25187	0.0229181	1.96251	0.871502	146.072	2.83444	149.031	3.12134	196.4	25.6848	146.072	2.83444	NA
MCP11-81	11.2576	467.244	1.20964	21.7179	3.3271	0.146164	3.71848	0.0230227	1.66056	0.44657	146.731	2.40904	138.519	4.81495	-0.00634162	80.194	146.731	2.40904	NA
MCP11-101	118.129	24503.4	3.99398	19.8664	1.43135	0.160753	1.8091	0.0231621	1.10639	0.611567	147.609	1.61458	151.362	2.54398	210.53	33.1816	147.609	1.61458	NA
MCP11-31	161.626	10548.7	0.767648	19.9413	1.41768	0.160319	2.41141	0.0231867	1.95066	0.80893	147.764	2.8496	150.983	3.38307	201.817	32.9351	147.764	2.8496	NA
MCP11-30	39.1594	1802.31	0.785298	20.5901	2.19172	0.156518	3.01287	0.0233734	2.0673	0.686157	148.941	3.04376	147.651	4.14025	127.009	51.5916	148.941	3.04376	NA
MCP11-73	28.8236	920.152	0.787729	20.3786	1.8852	0.15828	3.39622	0.0233937	2.82495	0.831792	149.068	4.16279	149.196	4.71238	151.227	44.1763	149.068	4.16279	NA
MCP11-54	209.103	9945.61	1.1246	20.0141	0.708698	0.161769	2.54335	0.0234817	2.44262	0.960394	149.623	3.61262	152.25	3.59594	193.375	16.4919	149.623	3.61262	NA
MCP11-58	201.363	8603.07	1.25642	20.0208	0.920964	0.164786	1.10367	0.0239277	0.608206	0.551076	152.431	0.916221	154.884	1.58542	192.595	21.4389	152.431	0.916221	NA
MCP11-59	1390.74	68507.9	0.411369	20.1018	0.609049	0.166133	2.25916	0.0242208	2.17552	0.962975	154.277	3.31648	156.057	3.26804	183.158	14.2103	154.277	3.31648	NA
MCP11-11	49.2622	3502.12	0.644217	19.4085	3.15143	0.172671	3.2687	0.0243059	0.867695	0.265456	154.812	1.3273	161.735	4.88711	264.334	72.3342	154.812	1.3273	NA
MCP11b-6C	147.416	1989.74	0.621881	20.4208	1.60054	0.165058	3.56322	0.0244461	3.18353	0.89344	155.694	4.89719	155.121	5.12586	146.402	37.5224	155.694	4.89719	NA
MCP11-64	151.522	8862.25	0.508575	19.5686	1.46451	0.177146	3.53004	0.0251414	3.21192	0.909881	160.068	5.07795	165.602	5.39406	245.453	33.7539	160.068	5.07795	NA
MCP11-84	202.255	23867.3	4.62435	12.0201	1.44435	0.674032	5.08658	0.0587607	4.87721	0.958838	368.084	17.4494	523.161	20.7986	1273.78	28.1561	368.084	17.4494	NA
MCP11-65	404.654	48433.3	2.21108	11.8738	2.23818	0.796502	3.51353	0.0685922	2.7084	0.77085	427.669	11.2071	594.853	15.8186	1297.6	43.5162	427.669	11.2071	32.9584
MCP11-100	328.49	37885.4	16.7522	12.1208	0.589189	0.84303	4.73544	0.0741091	4.69864	0.992229	460.864	20.8985	620.817	21.9973	1257.5	11.5105	460.864	20.8985	36.6491
MCP11-94	215.466	91048.5	2.6321	11.489	0.955113	2.29997	1.88903	0.191646	1.62979	0.862762	1130.29	16.8967	1212.28	13.3692	1361.36	18.404	1361.36	18.404	83.0261
MCP11-17	623.29	233851	8.62181	11.3173	1.03956	2.40639	8.52852	0.197519	8.46492	0.992543	1161.98	90.011	1244.51	61.2493	1390.31	19.9495	1390.31	19.9495	83.5772
MCP11-43	435.166	223248	0.327799	11.2514	1.66101	2.90695	3.00246	0.237216	2.50116	0.833037	1372.21	30.9144	1383.72	22.6871	1401.51	31.8279	1401.51	31.8279	97.9093
MCP11-5	408.187	204894	1.97903	11.2023	1.7039	3.0961	2.82933	0.251548	2.25872	0.798325	1446.45	29.2656	1431.73	21.7182	1409.89	32.6125	1409.89	32.6125	102.593
MCP11-15	107.658	70257.3	1.37136	11.12	0.622733	2.88838	1.50029	0.232947	1.36494	0.909787	1349.93	16.6244	1378.88	11.3164	1423.98	11.8956	1423.98	11.8956	94.7994
MCP11-55	133.684	61077.4	2.2351	10.9985	0.695746	2.92134	2.10673	0.233032	1.98853	0.943894	1350.37	24.2267	1387.45	15.9376	1444.94	13.2527	1444.94	13.2527	93.4551
MCP11-37	150.954	86734.3	2.31055	10.5575	0.545381	3.2738	1.8357	0.250674	1.75282	0.954847	1441.95	22.6476	1474.85	14.279	1522.49	10.2797	1522.49	10.2797	94.7101
MCP11-83	85.7041	34812.3	1.62614	10.5493	2.65615	3.3116	2.89752	0.253372	1.15779	0.399581	1455.84	15.0879	1483.79	22.601	1523.95	50.0678	1523.95	50.0678	95.5309
MCP11-47	108.311	59957.6	2.20763	10.4913	1.18656	3.29674	8.60894	0.250849	8.52678	0.990456	1442.85	110.244	1480.28	67.1673	1534.33	22.3324	1534.33	22.3324	94.0382
MCP11-69	78.7877	43094.4	1.36951	10.4777	0.508884	3.23312	1.12669	0.245689	1.00522	0.892188	1416.21	12.7807	1465.14	8.73787	1536.77	9.5751	1536.77	9.5751	92.1547
MCP11-50	151.534	142393	6.84735	10.4454	0.541131	2.97336	2.11601	0.225253	2.04564	0.966748	1309.57	24.2435	1400.83	16.0795	1542.58	10.1741	1542.58	10.1741	84.8946
MCP11-90	138.161	62382.9	1.39884	10.4284	2.42665	3.55371	2.50095	0.268781	0.605086	0.241943	1534.61	8.2632	1539.26	19.8201	1545.63	45.6094	1545.63	45.6094	99.287
MCP11-12	752.089	906889	10.2444	10.3765	2.86798	3.18884	3.23761	0.239985	1.50226	0.464002	1386.62	18.7427	1454.46	25.0312	1555	53.8417	1555	53.8417	89.1717
MCP11-29	357.94	584422	6.31376	10.3376	0.556654	3.85253	4.72608	0.288845	4.69318	0.993039	1635.75	67.8056	1603.8	38.1165	1562.05	10.4391	1562.05	10.4391	104.718
MCP11-87	86.4418	43853.5	1.96396	10.3197	1.2655	3.11652	2.68862	0.233258	2.37217	0.8823	1351.55	28.9234	1436.78	20.6709	1565.3	23.7214	1565.3	23.7214	86.3446
MCP11-98	138.745	54334.6	1.5122	10.3	0.86147	3.1167	2.04016	0.232827	1.84936	0.906477	1349.3	22.5151	1436.82	15.6847	1568.88	16.1396	1568.88	16.1396	86.0041
MCP11-61	51.0034	24069.3	1.37904	10.2144	1.38541	3.75246	2.3809	0.277989	1.93631	0.813271	1581.23	27.1517	1582.64	19.0906	1584.5	25.9044	1584.5	25.9044	99.7932
MCP11-62	109.926	47977.2	1.50744	10.0466	0.831196	3.27208	1.70917	0.23842	1.49345	0.873784	1378.48	18.5347	1474.44	13.2931	1615.41	15.4783	1615.41	15.4783	85.3332
MCP11-95	519.992	332152	13.1539	10.0407	2.04416	3.70478	2.31029	0.26979	1.0765	0.465959	1539.74	14.7444	1572.4	18.4742	1616.5	38.0661	1616.5	38.0661	95.251
MCP11b-8	814.538	251768	31.075	10.0303	0.912521	3.33427	3.49119	0.242556	3.36982	0.965236	1399.97	42.4061	1489.11	27.2768	1618.44	16.9863	1618.44	16.9863	86.5011
MCP11-76	152.285	70693.1	1.04188	9.98266	0.915546	3.76572	2.0691	0.272642	1.85552	0.896776	1554.2	25.6255	1585.47	16.6024	1627.29	17.0231	1627.29	17.0231	95.5082
MCP11-74	114.31	37184	1.8012	9.97154	0.634132	3.72883	2.47014	0.269671	2.38735	0.966486	1539.13	32.6874	1577.58	19.7799	1629.36	11.7869	1629.36	11.7869	94.462
MCP11-32	198.065	139309	1.91582	9.95691	0.703022	3.6949	6.09408	0.266825	6.05339	0.993324	1524.66	82.1958	1570.27	48.7357	1632.09	13.063	1632.09	13.063	93.4177
MCP11-75	158.178	68453	0.849656	9.93299	0.941142	3.93795	1.90521	0.283694	1.65653	0.869472	1609.94	23.5997	1621.52	15.4287	1636.56	17.4783	1636.56	17.4783	98.3732
MCP11-28	421.118	182919	6.16439	9.9316	2.38764	3.73919	2.94732	0.269337	1.72797	0.586285	1537.43	23.6361	1579.8	23.6162	1636.82	44.3464	1636.82	44.3464	93.9279
MCP11b-14	382.286	77155.8	1.98242	9.8922	0.996977	3.81213	7.3257	0.273501	7.25754	0.990696	1558.55	100.485	1595.31	58.9926	1644.2	18.4988	1644.2	18.4988	94.7907
MCP11-46	600.681	298392	4.3033	9.87702	1.49559	3.64946	4.1781	0.261429	3.90125	0.933737	1497.15	52.1221	1560.39	33.3112	1647.05	27.738	1647.05	27.738	90.8988
MCP11-33	465.582	351321	3.34768	9.87177	2.00044	3.8571	3.33736	0.276156	2.67137	0.800444	1571.98	37.2656	1604.75	26.9165	1648.04	37.0993	1648.04	37.0993	95.3848
MCP11-25R	246.878	193749	1.87474	9.82372	1.20854	4.20359	2.9163	0.299499	2.6541	0.910091	1688.83	39.433	1674.72	23.9254	1657.08	22.3859	1657.08	22.3859	101.916
MCP11-44	110.096	76019.5	1.01064	9.80619	0.779248	3.95557	4.72512	0.281325	4.66042	0.986308	1598.03	65.964	1625.13	38.3146	1660.39	14.4271	1660.39	14.4271	96.2444
MCP11-22	366.317	292086	1.5192	9.78542	1.70291	4.17005	2.19549	0.295951	1.38574	0.631175	1671.2	20.4001	1668.16	17.9827	1664.31	31.516	1664.31	31.516	100.414
MCP11-23	148.764	114968	1.38022	9.77024	0.746236	4.23625	2.17399	0.300182	2.0419	0.939242	1692.21	30.3904	1681.07	17.8605	1667.18	13.8039	1667.18	13.8039	101.501
MCP11-85	57.3044	29504.7	1.32029	9.70086	0.792529	3.82796	0.856062	0.269324	0.323636	0.378052	1537.37	4.42668	1598.64	6.892	1680.36	14.6375	1680.36	14.6375	91.4909
MCP11b-13	1967.79	355466	4.99915	9.69988	1.41051	4.18114	5.89038	0.294144	5.71901	0.970906	1662.2	83.7994	1670.33	48.3026	1680.54	26.0479	1680.54	26.0479	98.9088
MCP11-51	84.1532	38182	1.578	9.69599	0.616822	4.08744	2.64149	0.287437	2.56846	0.972354	1628.71	36.9669	1651.8	21.5524	1681.28	11.3909	1681.28	11.3909	96.8731
MCP11-36	400.746	159494	1.41833	9.6733	2.32068	3.79265	3.17276	0.266082	2.16354	0.681909	1520.89	29.3116	1591.19	25.4992	1685.61	42.8344	1685.61	42.8344	90.2278
MCP11-20	470.136	266977	2.08254	9.65908	3.18402	4.20894	3.64978	0.294854	1.78406	0.488814	1665.74	26.1889	1675.76	29.9534	1688.32	58.7563	1688.32	58.7563	98.6625
MCP11-14	328.855	329546	5.76305	9.59904	0.850327	4.01799	1.556	0.279728	1.3031	0.837469	1589.99	18.3618	1637.84	12.6514	1699.82	15.6646	1699.82	15.6646	93.5388
MCP11-10	65.8192	26795.4	1.08875	9.59639	0.531748	4.17221	1.33083	0.290384	1.21998	0.916706	1643.45	17.698	1668.58	10.9008	1700.33	9.79437	1700.33	9.79437	96.6549
MCP11-60	464.972	286388	1.4355	9.57272	2.01219	4.25062	2.66444	0.295112	1.74652	0.655493	1667.02	25.6552	1683.86	21.9051	1704.87	37.0483	1704.87	37.0483	97.7801
MCP11-24	281.677	178163	2.34579	9.5683	1.25706	4.56043	2.37642	0.316475	2.01672	0.848638	1772.49	31.2531	1742.07	19.7927	1705.72	23.1414	1705.72	23.1414	103.914
MCP11b-11C	112.201	17969.9	1.74177	9.5659	0.812645	4.24091	3.99499	0.294228	3.91147	0.979092	1662.62	57.3248	1681.98	32.836	1706.18	14.9583	1706.18	14.9583	97.447
MCP11-78	411.675	331802	2.77381	9.54405	2.15669	4.28728	4.57731	0.296765	4.03738	0.882043	1675.25	59.5637	1690.92	37.7041	1710.39	39.682	1710.39	39.682	97.9453
MCP11-9	97.298	54909.8	2.47021	9.52724	0.81055	4.07862	4.40233	0.281825	4.32707	0.982904	1600.55	61.3304	1650.04	35.9138	1713.63	14.9057	1713.63	14.9057	93.4007
MCP11b-12C	316.99	70715.2	1.60509	9.50391	0.668048	4.52737	4.72116	0.312067	4.67366	0.989938	1750.87	71.6613	1736.01	39.2846	1718.14	12.2796	1718.14	12.2796	101.905
MCP11-56	151.344	127091	1.7996	9.49815	0.738403	4.39255	3.51732	0.30259	3.43893	0.977716	1704.14	51.4989	1710.94	29.0993	1719.26	13.5709	1719.26	13.5709	99.1206
MCP11-45	492.836	310364	3.73344	9.47721	1.68668	4.07826	3.98701	0.28032	3.61266	0.906109	1592.97	50.9906	1649.96	32.5226	1723.31	30.9816	1723.31	30.9816	92.4366
MCP11b-5	1464.12	164991	2.04849	9.46305	1.33065	4.11087	3.06449	0.28214	2.76052	0.900808	1602.13	39.16	1656.47	25.0331	1726.06	24.4321	1726.06	24.4321	92.8201
MCP11-6C	488.393	263295	1.24475	9.41431	1.6621	3.9233	2.65622	0.267879	2.07194	0.780033	1530.03	28.2202	1618.5	21.4958	1735.53	30.485	1735.53	30.485	88.1589
MCP11-13	113.525	91828.3	1.50327	9.40402	0.658005	4.60905	1.94256	0.314357	1.82772	0.940883	1762.11	28.18	1750.91	16.2093	1737.54	12.0638	1737.54	12.0638	101.414
MCP11b-3	1304.76	815711	1.33832	9.38407	1.11853	4.37611	4.21521	0.297837	4.0641	0.964151	1680.57	60.1248	1707.84	34.853	1741.43	20.4987	1741.43	20.4987	96.5051
MCP11b-7C	219.288	35241.9	1.23529	9.33347	0.827693	4.64662	3.10038	0.314542	2.98786	0.963706	1763.02	46.0882	1757.69	25.9112	1751.33	15.1493	1751.33	15.1493	100.667
MCP11-80	328.06	151770	1.46953	9.33335	2.42853	4.80186	4.51882	0.325047	3.81077	0.843311	1814.33	60.264	1785.22	37.9926	1751.36	44.4569	1751.36	44.4569	103.596
MCP11b-9	1319.65	159327	1.79687	9.30882	1.28897	4.39594	3.75296	0.296787	3.52466	0.93917	1675.36	52.0022	1711.58	31.0544	1756.17	23.5775	1756.17	23.5775	95.3981
MCP11b-4C	235.576	36452	1.46896	9.30413	0.569182	4.64689	2.48042	0.313572	2.41423	0.973316	1758.26	37.1522	1757.73	20.7285	1757.09	10.4114	1757.09	10.4114	100.066
MCP11b-1C	189.487	43660.4	1.78141	9.27516	0.960065	4.7005	2.97507	0.316202	2.8159	0.9465	1771.15	43.6098	1767.33	24.9141	1762.8	17.5474	1762.8	17.5474	100.474
MCP11b-10	581.796	73101.1	6.33551	9.2105	0.908664	4.30967	2.8878	0.28789	2.74112	0.949206	1630.98	39.5001	1695.21	23.8042	1775.57	16.5816	1775.57	16.5816	91.8562
MCP11-3	130.583	90182.4	1.73048	9.16583	0.955968	4.69569	1.61498	0.312155	1.30164	0.805983	1751.3	19.9617	1766.47	13.52	1784.44	17.4258	1784.44	17.4258	98.143
MCP11-53	197.502	78110.9	2.85091	9.15266	1.16437	4.12851	2.17448	0.274056	1.83647	0.844555	1561.36	25.4657	1659.96	17.7759	1787.06	21.2184	1787.06	21.2184	87.3703
MCP11-66	36.1591	10266.3	0.710501	9.10025	5.46951	4.10079	5.54642	0.270657	0.920417	0.165948	1544.14	12.6385	1654.46	45.3065	1797.52	99.6142	1797.52	99.6142	85.9038
MCP11-16	110.577	89102.7	1.35799	9.08671	0.919721	4.61221	3.42833	0.303959	3.30266	0.963344	1710.91	49.6297	1751.48	28.6156	1800.23	16.7343	1800.23	16.7343	95.0385
MCP11-40	335.01	160863	2.00211	8.30732	1.57851	5.70421	3.06392	0.343681	2.626	0.857073	1904.35	43.2991	1932.01	26.476	1961.78	28.1687	1961.78	28.1687	97.0726
MCP-13 (Catclaw Flat)
MCP13-106	443.998	11200.2	2.57351	21.2756	5.59686	0.0748825	5.74499	0.0115548	1.29618	0.22562	74.0597	0.954457	73.3222	4.06388	49.3171	133.721	74.0597	0.954457	NA
MCP13-108	290.628	10216.1	1.8691	22.7962	14.1101	0.070104	14.4436	0.0115906	3.08609	0.213664	74.2879	2.27943	68.7981	9.60806	-118.136	349.355	74.2879	2.27943	NA
MCP13-18	600.427	27445.6	40.054	21.1509	2.70682	0.0769441	2.8261	0.0118033	0.81239	0.28746	75.6433	0.610927	75.2678	2.05022	63.3803	64.4798	75.6433	0.610927	NA
MCP13-89	210.277	14871.6	6.21523	21.6921	14.4864	0.0750728	14.5978	0.0118109	1.79962	0.12328	75.692	1.3542	73.5019	10.3509	2.81752	350.526	75.692	1.3542	NA
MCP13-22	1292.6	84176.9	12.617	20.5905	2.03676	0.0832465	2.19761	0.0124317	0.825292	0.37554	79.6459	0.653268	81.1926	1.71483	126.962	47.9428	79.6459	0.653268	NA
MCP13-11	666.85	23807.2	2.72749	21.1053	3.66705	0.082726	3.73494	0.0126629	0.708876	0.189796	81.1177	0.571421	80.7046	2.8976	68.4866	87.273	81.1177	0.571421	NA
MCP13-66	74.5216	3071.45	0.377443	23.6683	12.0998	0.134744	12.3265	0.0231301	2.35279	0.190874	147.408	3.42885	128.352	14.8632	-211.552	304.756	147.408	3.42885	NA
MCP13-92	40.6171	2418.95	1.12629	21.3092	22.4868	0.151992	23.4276	0.0234901	6.57242	0.280541	149.676	9.724	143.669	31.3955	45.5602	543.241	149.676	9.724	NA
MCP13-59	445.093	40335.6	0.842295	20.0686	2.0468	0.181957	2.13799	0.0264841	0.617752	0.28894	168.506	1.02746	169.743	3.34199	187.005	47.6496	168.506	1.02746	NA
MCP13-97	340.82	13543.4	0.990036	19.6471	5.55049	0.187967	5.70407	0.0267843	1.31474	0.230491	170.391	2.21084	174.893	9.16441	236.214	128.112	170.391	2.21084	NA
MCP13-99	168.626	43786.2	0.421611	11.2293	0.356084	2.71854	0.902434	0.221406	0.829211	0.918861	1289.3	9.68974	1333.54	6.69908	1405.27	6.81925	1405.27	6.81925	91.7471
MCP13-23	494.636	413384	8.94048	11.2291	0.285321	2.82573	0.500897	0.23013	0.411691	0.821908	1335.18	4.96492	1362.39	3.75662	1405.32	5.46406	1405.32	5.46406	95.0093
MCP13-56	72.5546	29425.5	0.481436	11.2191	0.97093	2.46139	1.77367	0.200279	1.48431	0.836862	1176.82	15.9661	1260.77	12.8072	1407.02	18.5899	1407.02	18.5899	83.6393
MCP13-98	125.907	72813.6	0.377024	11.2025	0.540339	2.70876	1.46707	0.220082	1.36394	0.929703	1282.31	15.8602	1330.86	10.8803	1409.85	10.3415	1409.85	10.3415	90.9538
MCP13-35	406.742	154927	5.23267	11.1897	0.172065	2.69074	0.752056	0.218368	0.732108	0.973475	1273.25	8.45871	1325.92	5.56728	1412.04	3.29213	1412.04	3.29213	90.1708
MCP13-27	254.554	204628	5.0704	11.1882	0.323974	2.8347	1.66841	0.230021	1.63665	0.980966	1334.61	19.7302	1364.77	12.5236	1412.29	6.1984	1412.29	6.1984	94.4999
MCP13-90	225.942	162822	1.50098	11.1882	0.642918	2.90372	1.93195	0.23562	1.82184	0.943004	1363.89	22.3953	1382.88	14.5926	1412.3	12.3007	1412.3	12.3007	96.5723
MCP13-68	165.892	104654	0.488438	11.1802	0.366143	2.86517	1.11033	0.232326	1.04822	0.944065	1346.68	12.7393	1372.8	8.35745	1413.66	7.0039	1413.66	7.0039	95.2615
MCP13-86	230.639	211757	1.60717	11.1781	0.468778	2.89123	1.16978	0.234396	1.07175	0.916193	1357.5	13.1192	1379.63	8.82556	1414.02	8.96677	1414.02	8.96677	96.003
MCP13-105	341.64	137049	0.441662	11.1771	0.378355	2.46766	1.61259	0.200039	1.56758	0.972086	1175.53	16.8449	1262.61	11.6526	1414.19	7.23698	1414.19	7.23698	83.1243
MCP13-70	208.37	122370	2.64112	11.1733	0.565992	2.79415	0.922899	0.226429	0.728969	0.789869	1315.75	8.67594	1353.97	6.90122	1414.84	10.8251	1414.84	10.8251	92.9967
MCP13-29	141.614	60689.2	0.396869	11.1732	0.674346	2.96879	1.13288	0.240578	0.910309	0.803539	1389.7	11.3799	1399.67	8.60486	1414.86	12.8975	1414.86	12.8975	98.2219
MCP13-103	171.287	186028	0.761043	11.1683	0.707903	2.98255	0.937944	0.241587	0.615315	0.656025	1394.94	7.71812	1403.18	7.13248	1415.7	13.5378	1415.7	13.5378	98.5333
MCP13-95	336.568	112631	0.659192	11.1675	0.280688	2.77983	0.776368	0.22515	0.723852	0.932357	1309.03	8.57534	1350.13	5.7976	1415.84	5.36764	1415.84	5.36764	92.4564
MCP13-16	176.567	331270	1.92487	11.1622	0.392007	2.85282	0.72944	0.230953	0.615153	0.843323	1339.49	7.4402	1369.56	5.48428	1416.74	7.49551	1416.74	7.49551	94.5475
MCP13-3	437.703	554773	2.79335	11.1591	0.210838	2.87493	0.708136	0.232677	0.676021	0.954648	1348.51	8.22588	1375.36	5.33475	1417.28	4.0311	1417.28	4.0311	95.1477
MCP13-85	303.064	201749	1.01085	11.155	0.247669	2.86613	1.06878	0.231881	1.03969	0.97278	1344.35	12.6159	1373.06	8.04541	1417.98	4.73485	1417.98	4.73485	94.8074
MCP13-83	1296.16	858164	6.28133	11.1532	0.0916788	2.81935	0.676764	0.228059	0.670526	0.990782	1324.32	8.02715	1360.69	5.0726	1418.29	1.75261	1418.29	1.75261	93.3743
MCP13-77	117.264	65870.6	0.735878	11.1508	0.74661	2.93182	1.05716	0.237105	0.748444	0.707973	1371.63	9.24724	1390.16	8.00433	1418.71	14.2722	1418.71	14.2722	96.6817
MCP13-64	430.414	153163	0.668156	11.1484	0.232802	2.75904	1.03586	0.223084	1.00936	0.974418	1298.15	11.868	1344.53	7.72007	1419.11	4.44994	1419.11	4.44994	91.4761
MCP13-69	615.624	109263	0.422367	11.1462	0.185108	2.83098	0.493963	0.228856	0.457968	0.92713	1328.5	5.49812	1363.78	3.70641	1419.49	3.53809	1419.49	3.53809	93.5899
MCP13-25	420.586	267102	0.395397	11.1453	0.34624	2.94159	0.880041	0.237779	0.809068	0.919352	1375.14	10.0192	1392.68	6.66883	1419.64	6.6178	1419.64	6.6178	96.8657
MCP13-42	414.28	361013	4.21426	11.1434	0.121697	2.92201	0.570658	0.236155	0.55753	0.976996	1366.68	6.86612	1387.63	4.31699	1419.97	2.32593	1419.97	2.32593	96.2469
MCP13-9	133.928	121957	0.760554	11.142	0.53312	2.86428	0.799208	0.231461	0.595413	0.745004	1342.15	7.2143	1372.57	6.01509	1420.21	10.189	1420.21	10.189	94.5041
MCP13-55	1047.67	574805	4.05017	11.1358	0.118252	2.9281	0.47222	0.236487	0.457174	0.968138	1368.41	5.6366	1389.2	3.5742	1421.26	2.25968	1421.26	2.25968	96.281
MCP13-40	125.168	91266.7	0.373837	11.1346	0.418717	3.03246	0.749422	0.244888	0.621537	0.829356	1412.06	7.88176	1415.83	5.7225	1421.48	8.00109	1421.48	8.00109	99.3373
MCP13-10	1113.3	586533	22.2225	11.1206	0.119726	2.66803	0.814467	0.215189	0.805619	0.989137	1256.4	9.19654	1319.65	6.01543	1423.87	2.28704	1423.87	2.28704	88.2384
MCP13-28	142.415	140941	0.515864	11.1145	0.896763	2.97626	1.14802	0.239916	0.716781	0.624361	1386.26	8.94072	1401.58	8.72545	1424.93	17.1281	1424.93	17.1281	97.2863
MCP13-74	479.797	240328	1.02452	11.1062	0.22371	2.87672	0.449257	0.231719	0.389596	0.867202	1343.5	4.72479	1375.83	3.385	1426.36	4.27195	1426.36	4.27195	94.191
MCP13-75	382.741	188787	0.791763	11.0937	0.206793	3.02014	0.650069	0.242996	0.616301	0.948054	1402.26	7.76678	1412.72	4.95882	1428.51	3.94775	1428.51	3.94775	98.1618
MCP13-65	81.5225	36952.3	0.798957	11.0325	1.05776	2.74064	1.40325	0.219294	0.922089	0.657112	1278.14	10.6908	1339.55	10.4396	1439.05	20.1647	1439.05	20.1647	88.8183
MCP13-61	279.593	272232	4.14895	10.9548	0.480697	2.80983	1.7544	0.223245	1.68726	0.961731	1299	19.8505	1358.16	13.1388	1452.53	9.14698	1452.53	9.14698	89.4304
MCP13-78	752.873	262345	34.6973	10.7971	0.216708	2.77861	0.740433	0.217587	0.708011	0.956211	1269.11	8.15626	1349.81	5.5286	1480.06	4.10839	1480.06	4.10839	85.7474
MCP13-51	806.557	183819	26.697	10.7867	0.499358	1.03926	2.01456	0.0813041	1.95169	0.968792	503.902	9.46007	723.548	10.425	1481.88	9.46468	1481.88	9.46468	34.0043
MCP13-45	471.438	281945	6.65004	10.7226	0.530484	2.99026	0.933293	0.232546	0.767869	0.822752	1347.83	9.33923	1405.15	7.10171	1493.18	10.0395	1493.18	10.0395	90.2659
MCP13-96	1246.31	776015	13.6485	10.7064	0.606291	2.99399	2.16292	0.232483	2.0762	0.959909	1347.5	25.2465	1406.09	16.4646	1496.04	11.4697	1496.04	11.4697	90.0708
MCP13-33	901.656	58284.4	44.4577	10.7036	0.300382	3.14593	1.53552	0.244219	1.50585	0.980679	1408.59	19.0539	1444	11.8313	1496.52	5.68219	1496.52	5.68219	94.1243
MCP13-43	360.28	131358	4.08139	10.6147	0.660441	1.26015	1.91044	0.0970129	1.79266	0.938345	596.88	10.2196	827.974	10.816	1512.28	12.4656	1512.28	12.4656	39.4688
MCP13-110	476.793	688739	5.49608	10.5976	0.3347	3.10338	1.03196	0.238529	0.976173	0.945942	1379.04	12.1194	1433.53	7.92491	1515.34	6.31397	1515.34	6.31397	91.0057
MCP13-57	486.643	236645	10.4665	10.5503	0.77504	3.05483	1.19196	0.233751	0.905583	0.759743	1354.13	11.0604	1421.44	9.11838	1523.76	14.6067	1523.76	14.6067	88.8676
MCP13-32	431.823	224231	10.9935	10.497	3.69833	2.96694	4.34489	0.225878	2.28045	0.524857	1312.86	27.0874	1399.19	33.0077	1533.31	69.6393	1533.31	69.6393	85.6227
MCP13-52	299.995	270495	13.3681	10.4923	0.715909	3.27039	1.12868	0.248869	0.872581	0.773097	1432.64	11.2093	1474.04	8.77697	1534.15	13.4752	1534.15	13.4752	93.3833
MCP13-21	1362.64	197024	19.5529	10.4478	0.162887	3.0261	1.19947	0.229302	1.18836	0.990736	1330.84	14.2895	1414.22	9.15442	1542.14	3.06266	1542.14	3.06266	86.2984
MCP13-8	438.089	376844	8.5499	10.4462	0.40192	2.82605	2.68385	0.214109	2.65359	0.988723	1250.67	30.167	1362.47	20.1314	1542.44	7.5568	1542.44	7.5568	81.084
MCP13-50	1003.73	379282	43.4408	10.3724	1.25857	3.37846	4.69357	0.254153	4.52168	0.963378	1459.86	59.0711	1499.41	36.7892	1555.76	23.6212	1555.76	23.6212	93.8358
MCP13-20	126.631	56626.5	1.6626	10.3234	0.770736	3.43652	1.55638	0.2573	1.35214	0.868773	1476.02	17.8379	1512.79	12.2417	1564.63	14.4475	1564.63	14.4475	94.3362
MCP13-41	1024.96	666432	44.1359	10.2836	0.414391	3.4088	0.994776	0.25424	0.904356	0.909105	1460.31	11.8174	1506.43	7.80989	1571.88	7.75959	1571.88	7.75959	92.9021
MCP13-5	129.526	145274	1.778	10.2601	0.397365	3.57612	0.724136	0.266112	0.605371	0.835991	1521.03	8.20222	1544.25	5.74605	1576.15	7.43657	1576.15	7.43657	96.5033
MCP13-67	344.354	337399	3.61034	10.17	1.46491	3.72019	2.68522	0.2744	2.25043	0.838082	1563.1	31.2367	1575.72	21.4921	1592.65	27.362	1592.65	27.362	98.1443
MCP13-1	132.861	130398	1.45667	10.1514	0.412883	3.43206	1.02804	0.252686	0.941489	0.915806	1452.31	12.2426	1511.77	8.08351	1596.06	7.70863	1596.06	7.70863	90.9939
MCP13-14	89.9923	88975.9	1.48968	10.1385	0.984116	3.4061	1.36275	0.250455	0.942662	0.691733	1440.82	12.1713	1505.8	10.6971	1598.44	18.3684	1598.44	18.3684	90.1394
MCP13-31	151.03	167295	2.18507	10.0874	0.427739	3.652	2.76928	0.267184	2.73605	0.987999	1526.49	37.1892	1560.95	22.0778	1607.86	7.97374	1607.86	7.97374	94.9393
MCP13-72	688.892	672368	28.374	10.0359	0.113025	3.3855	0.907718	0.24642	0.900654	0.992218	1419.99	11.4786	1501.04	7.11527	1617.41	2.10435	1617.41	2.10435	87.7939
MCP13-37	69.3302	32610.5	1.30079	9.94299	0.917079	3.5947	2.08986	0.259226	1.87789	0.898573	1485.88	24.921	1548.36	16.6032	1634.69	17.0354	1634.69	17.0354	90.8965
MCP13-76	74.4017	89169.1	2.27104	9.92478	0.512837	3.70149	0.754089	0.266438	0.552855	0.733143	1522.7	7.49795	1571.69	6.02836	1638.1	9.52293	1638.1	9.52293	92.9552
MCP13-84	318.826	189048	2.14333	9.92016	0.701259	3.29119	2.11385	0.236794	1.99414	0.943369	1370.01	24.6121	1478.97	16.4633	1638.96	13.0204	1638.96	13.0204	83.59
MCP13-7	736.825	320797	5.91301	9.88342	0.320388	3.42923	1.99047	0.245811	1.96451	0.986961	1416.84	24.9876	1511.12	15.649	1645.85	5.94336	1645.85	5.94336	86.0856
MCP13-60	119.735	121766	1.15727	9.88227	0.582242	3.81444	1.01545	0.273392	0.831948	0.819288	1558	11.5143	1595.8	8.16928	1646.07	10.8007	1646.07	10.8007	94.6497
MCP13-80	413.938	190434	10.9209	9.84502	0.432338	3.69191	1.24805	0.263613	1.17077	0.938083	1508.3	15.745	1569.62	9.97186	1653.07	8.01269	1653.07	8.01269	91.2425
MCP13-48	274.904	256161	4.56734	9.83108	0.777788	3.70536	1.12076	0.264198	0.806932	0.719989	1511.29	10.871	1572.53	8.96168	1655.69	14.4087	1655.69	14.4087	91.2782
MCP13-38	331.248	249655	7.52255	9.81635	0.249234	3.81523	0.941858	0.271625	0.908283	0.964353	1549.04	12.5069	1595.96	7.57752	1658.47	4.61425	1658.47	4.61425	93.4019
MCP13-73	72.0753	53344.5	1.3112	9.81026	1.16889	3.74843	1.60362	0.266703	1.09786	0.684613	1524.04	14.9011	1581.78	12.8545	1659.62	21.6444	1659.62	21.6444	91.831
MCP13-102	301.005	255933	1.2464	9.80732	0.234139	3.85039	0.847378	0.273876	0.814389	0.961068	1560.45	11.287	1603.35	6.83033	1660.17	4.33375	1660.17	4.33375	93.993
MCP13-26	325.169	291544	7.92403	9.79288	0.43533	3.63847	0.956587	0.258421	0.85179	0.890447	1481.76	11.276	1557.99	7.61915	1662.9	8.05635	1662.9	8.05635	89.1068
MCP13-1	550.815	78061.5	4.35233	9.7587	0.233156	3.29518	2.24948	0.233222	2.23736	0.994614	1351.37	27.2763	1479.91	17.5248	1669.37	4.31221	1669.37	4.31221	80.9507
MCP13-82	1483.42	706861	9.87636	9.75131	0.132206	3.99962	1.26108	0.282866	1.25413	0.99449	1605.78	17.8263	1634.12	10.244	1670.77	2.44471	1670.77	2.44471	96.1101
MCP13-6	347.759	762284	3.35518	9.72157	0.237501	3.9809	0.870784	0.280683	0.83777	0.962087	1594.8	11.8363	1630.31	7.06677	1676.41	4.38863	1676.41	4.38863	95.1317
MCP13-81	249.215	195026	3.7797	9.71871	0.331828	3.55179	1.15347	0.250354	1.10471	0.957727	1440.3	14.259	1538.83	9.13933	1676.96	6.1312	1676.96	6.1312	85.8878
MCP13-4	893.375	337106	2.42663	9.70993	0.257125	3.8968	0.871935	0.274424	0.833162	0.955531	1563.22	11.5653	1613.02	7.04558	1678.63	4.7499	1678.63	4.7499	93.1248
MCP13-49	136.882	77916.1	1.35026	9.68047	0.487715	3.8966	0.858794	0.273578	0.706868	0.823093	1558.94	9.78841	1612.98	6.93932	1684.24	9.00322	1684.24	9.00322	92.5603
MCP13-34	74.3868	70949.8	1.41868	9.67987	0.583725	4.13969	1.01347	0.290627	0.82849	0.817475	1644.66	12.0266	1662.17	8.28864	1684.35	10.7754	1684.35	10.7754	97.6435
MCP13-94	552.667	670318	14.9194	9.66892	0.173764	3.89882	2.37848	0.273407	2.37213	0.997328	1558.07	32.8324	1613.44	19.2231	1686.44	3.20677	1686.44	3.20677	92.3882
MCP13-107	661.918	432760	3.24009	9.66399	0.233829	4.10027	1.50796	0.287387	1.48972	0.987905	1628.46	21.4379	1654.36	12.3101	1687.38	4.31473	1687.38	4.31473	96.5078
MCP13-30	330.917	453208	7.56384	9.63592	0.442328	4.05956	1.13258	0.283708	1.04264	0.920583	1610.01	14.8545	1646.22	9.22739	1692.75	8.15655	1692.75	8.15655	95.1121
MCP13-63	609.652	405390	15.5791	9.62348	0.146184	4.06008	0.58736	0.283377	0.568878	0.968533	1608.35	8.09745	1646.32	4.78536	1695.13	2.69482	1695.13	2.69482	94.8806
MCP13-91	236.805	147909	1.53126	9.6085	0.358087	4.12322	1.2189	0.287336	1.16512	0.955874	1628.21	16.7644	1658.92	9.96107	1698	6.597	1698	6.597	95.8894
MCP13-87	512.643	532296	2.24149	9.59306	0.152112	3.98743	0.667255	0.277427	0.649686	0.973669	1578.39	9.09567	1631.64	5.4168	1700.97	2.80028	1700.97	2.80028	92.7937
MCP13-109	222.235	146908	1.03383	9.57503	0.378637	4.19232	1.42073	0.291134	1.36934	0.963832	1647.2	19.9046	1672.52	11.648	1704.43	6.97006	1704.43	6.97006	96.6422
MCP13-46	178.959	146896	1.80612	9.57159	0.388261	4.04742	1.69782	0.280971	1.65283	0.973501	1596.25	23.3706	1643.78	13.8247	1705.09	7.14668	1705.09	7.14668	93.6168
MCP13-53	156.894	79036.7	2.33855	9.56603	0.531934	3.96985	1.30939	0.275426	1.19647	0.913764	1568.28	16.656	1628.05	10.6205	1706.16	9.79061	1706.16	9.79061	91.919
MCP13-44	323.831	522401	0.182389	9.51119	0.208925	4.15813	1.12004	0.286835	1.10038	0.982449	1625.69	15.8115	1665.81	9.16816	1716.74	3.84095	1716.74	3.84095	94.6967
MCP13-13	230.998	151324	2.41134	9.47888	0.176393	4.56522	1.3896	0.313847	1.37836	0.991911	1759.61	21.2254	1742.94	11.5749	1722.99	3.24032	1722.99	3.24032	102.125
MCP13-47	623.698	1.00244e+06	3.67879	9.45007	0.392599	4.01393	1.77581	0.275108	1.73187	0.975255	1566.68	24.0875	1637.02	14.436	1728.58	7.20694	1728.58	7.20694	90.634
MCP13-71	176.04	153802	1.7152	9.34244	0.301628	4.55707	0.770973	0.308777	0.709521	0.920293	1734.68	10.791	1741.45	6.4197	1749.57	5.52252	1749.57	5.52252	99.1489
MCP13-58	484.59	297753	1.31551	9.34201	0.250268	4.49263	0.446057	0.304396	0.369233	0.82777	1713.07	5.55454	1729.61	3.70461	1749.66	4.58212	1749.66	4.58212	97.909
MCP13-15	132.716	155937	0.333573	9.25737	0.323966	4.70062	0.565533	0.315603	0.463544	0.819659	1768.22	7.16847	1767.35	4.73504	1766.31	5.91913	1766.31	5.91913	100.108
MCP13-53	445.439	223643	2.89575	9.18977	0.142323	4.50072	0.53528	0.299976	0.516012	0.964005	1691.19	7.6759	1731.11	4.44709	1779.68	2.59424	1779.68	2.59424	95.0274
MCP13-93	265.599	277695	3.76502	9.13702	0.455855	4.36289	1.97079	0.28912	1.91735	0.972881	1637.13	27.7208	1705.34	16.2811	1790.17	8.30441	1790.17	8.30441	91.4508
MCP13-101	88.2701	180775	1.27156	8.83579	1.45993	4.97264	2.54457	0.318662	2.0841	0.819036	1783.19	32.4666	1814.68	21.5144	1851.02	26.3983	1851.02	26.3983	96.3359
MCP13-62	197.973	96843.7	3.58586	8.08964	0.749554	5.4748	1.96093	0.321215	1.81202	0.924061	1795.66	28.3992	1896.65	16.8374	2009.03	13.3007	2009.03	13.3007	89.3795
LMC-01 (Little Morongo Canyon)
LMC-01-277	187.978	111767	1.19019	19.405	4.35405	0.0812423	4.75097	0.0114339	1.90104	0.400137	73.2896	1.38537	79.3123	3.62471	264.758	99.9724	73.2896	1.38537	NA
LMC-01-75	557.355	35472.2	0.717153	20.2852	2.87856	0.0780913	3.41818	0.011489	1.84332	0.539269	73.6403	1.3497	76.3489	2.51404	161.967	67.3258	73.6403	1.3497	NA
LMC-01-208	411.402	15402.9	1.08561	20.0894	3.68747	0.0789066	4.33276	0.0114969	2.27494	0.525055	73.6907	1.66687	77.1164	3.21755	184.591	85.8904	73.6907	1.66687	NA
LMC-01-64	314.314	15309.8	0.775181	20.5265	4.0349	0.0775049	4.4444	0.0115383	1.8634	0.419269	73.955	1.3702	75.7964	3.24604	134.273	94.8503	73.955	1.3702	NA
LMC-01-178	261.878	16543.3	10.8254	19.9284	4.13827	0.0811097	4.45988	0.0117231	1.66291	0.372859	75.1325	1.24213	79.1877	3.39749	203.313	96.0855	75.1325	1.24213	NA
LMC-01-110	242.966	28595.1	3.359	20.5721	4.07975	0.0788295	4.44808	0.0117616	1.77231	0.398443	75.3776	1.32814	77.0439	3.3002	129.067	96.021	75.3776	1.32814	NA
LMC-01-2	1256.77	40871	16.5926	20.7627	2.30457	0.0781196	2.90564	0.0117637	1.76967	0.609046	75.391	1.3264	76.3755	2.13779	107.317	54.4554	75.391	1.3264	NA
LMC-01-219	2780.07	52109.9	47.4389	20.915	1.34845	0.0777823	1.80525	0.0117988	1.20026	0.664873	75.6148	0.902275	76.0578	1.32287	90.0016	31.967	75.6148	0.902275	NA
LMC-01-142	1173.31	51363.5	0.877797	20.8602	2.0229	0.0780503	2.32596	0.0118084	1.14803	0.493572	75.6761	0.863701	76.3102	1.70989	96.2122	47.8784	75.6761	0.863701	NA
LMC-01-168	475.921	188706	0.368021	21.0283	2.70774	0.0774795	2.88182	0.0118165	0.986423	0.342291	75.7275	0.742624	75.7725	2.10415	77.1691	64.3252	75.7275	0.742624	NA
LMC-01-251	329.966	24605.3	2.56489	19.5735	4.39975	0.0837746	4.81553	0.0118926	1.95744	0.406485	76.2126	1.48303	81.6875	3.77963	244.896	101.398	76.2126	1.48303	NA
LMC-01-272	114.942	10484.1	0.776946	19.6581	7.03589	0.0834663	7.51086	0.0119001	2.62854	0.349965	76.2604	1.99272	81.3986	5.87516	234.944	162.531	76.2604	1.99272	NA
LMC-01-160	235.103	90553.4	1.06932	20.1878	4.8855	0.0814965	5.14535	0.0119324	1.61447	0.313772	76.4657	1.22722	79.551	3.93696	173.205	114.063	76.4657	1.22722	NA
LMC-01-128	125.458	12474.2	1.31512	19.6362	5.55826	0.0842996	5.73568	0.0120056	1.41556	0.246799	76.932	1.08255	82.1793	4.52787	237.516	128.262	76.932	1.08255	NA
LMC-01-189	693.245	25141.9	0.839713	20.6566	3.13687	0.0803189	3.4221	0.012033	1.36778	0.39969	77.1068	1.04837	78.4447	2.58339	119.414	73.9672	77.1068	1.04837	NA
LMC-01-131	694.054	19997.8	0.905365	19.8084	3.64217	0.084252	4.00508	0.012104	1.66589	0.415945	77.5588	1.2843	82.1347	3.16004	217.319	84.3383	77.5588	1.2843	NA
LMC-01-145	180.894	41604.8	13.3333	19.5167	5.63915	0.0866831	5.96484	0.0122699	1.94404	0.325916	78.6154	1.51903	84.4088	4.83129	251.578	129.824	78.6154	1.51903	NA
LMC-01-290	1642.77	121242	0.480293	21.1572	2.28341	0.08069	2.63659	0.0123816	1.31819	0.499961	79.3267	1.03927	78.7934	1.9989	62.6545	54.3985	79.3267	1.03927	NA
LMC-01-246	3707.42	291530	62.9326	19.8793	2.09426	0.0873463	2.69441	0.0125934	1.69526	0.629177	80.6755	1.35914	85.0284	2.19771	209.049	48.5582	80.6755	1.35914	NA
LMC-01-134	645.14	73264.3	1.93494	21.1036	2.61823	0.0824122	3.0691	0.0126138	1.60132	0.521755	80.8053	1.28587	80.4102	2.37268	68.6671	62.298	80.8053	1.28587	NA
LMC-01-138	243.442	41817	0.653298	20.9928	5.9089	0.0840359	6.56781	0.0127948	2.86723	0.436558	81.9574	2.33503	81.9323	5.16982	81.1782	140.369	81.9574	2.33503	NA
LMC-01-315	306.498	69268	0.712529	19.2842	3.28159	0.0920614	3.59459	0.0128759	1.46705	0.408128	82.4738	1.20223	89.4218	3.07688	279.08	75.1393	82.4738	1.20223	NA
LMC-01-239	503.511	18029.2	233.665	20.5366	3.36315	0.0887876	3.61511	0.0132245	1.32597	0.366787	84.6918	1.11565	86.3734	2.99338	133.107	79.0732	84.6918	1.11565	NA
LMC-01-73	1178.29	38012.3	1.28341	20.9128	2.25155	0.0883536	2.62969	0.013401	1.3586	0.51664	85.8144	1.15815	85.9685	2.16765	90.247	53.3758	85.8144	1.15815	NA
LMC-01-308	216.134	170472	14.5722	20.1298	4.62772	0.0919283	5.03608	0.013421	1.98653	0.39446	85.9422	1.69594	89.2981	4.30507	179.919	107.922	85.9422	1.69594	NA
LMC-01-83	725.061	43314.1	11.3663	17.5926	4.90117	0.107302	7.21574	0.013691	5.29579	0.733922	87.6589	4.61081	103.494	7.1	485.414	108.279	87.6589	4.61081	NA
LMC-01-156	1035.95	62584.3	1.62987	19.3379	1.84998	0.0993415	2.81446	0.0139328	2.12102	0.753617	89.1968	1.87886	96.1683	2.5824	272.668	42.4222	89.1968	1.87886	NA
LMC-01-5	39.3062	2568.65	2.10646	19.3007	7.89029	0.116293	8.63266	0.016279	3.50229	0.405702	104.096	3.61647	111.706	9.13193	277.121	180.923	104.096	3.61647	NA
LMC-01-279	95.0318	5789.35	3.03468	19.7981	6.30421	0.116378	6.97126	0.0167106	2.9758	0.426866	106.833	3.15294	111.783	7.37917	218.527	146.011	106.833	3.15294	NA
LMC-01-288	44.713	11321.7	0.856903	18.1294	8.17477	0.147337	8.63569	0.0193729	2.78358	0.322335	123.692	3.41024	139.558	11.2607	418.65	182.825	123.692	3.41024	NA
LMC-01-162	278.216	33908.6	1.30158	19.6676	2.87452	0.135942	3.10667	0.0193912	1.17835	0.379299	123.807	1.44497	129.423	3.77507	233.838	66.3776	123.807	1.44497	NA
LMC-01-298	339.837	14833.9	1.31461	21.0305	2.40501	0.128501	2.95933	0.0195999	1.72441	0.582702	125.127	2.13689	122.75	3.4216	76.9188	57.1418	125.127	2.13689	NA
LMC-01-294	1597.21	131219	0.788879	20.0695	1.42919	0.149695	2.1918	0.0217893	1.66174	0.758164	138.955	2.28436	141.643	2.89773	186.9	33.2616	138.955	2.28436	NA
LMC-01-179	436.261	30828.8	6.90052	20.4923	2.11922	0.14702	2.50866	0.0218508	1.3425	0.535145	139.343	1.8506	139.278	3.26498	138.151	49.7583	139.343	1.8506	NA
LMC-01-118	28.722	36958.7	0.998014	18.2197	9.00808	0.16543	9.6157	0.0218602	3.36397	0.349841	139.402	4.63908	155.445	13.8601	407.551	201.913	139.402	4.63908	NA
LMC-01-6	2081.24	53039.9	0.777227	19.1968	1.76058	0.160281	2.27217	0.0223157	1.43634	0.632147	142.274	2.02116	150.949	3.18706	289.457	40.2202	142.274	2.02116	NA
LMC-01-228	31.3291	2784.19	0.915281	19.3844	8.83473	0.159325	9.23115	0.0223994	2.67616	0.289905	142.802	3.77961	150.112	12.8822	267.179	203.038	142.802	3.77961	NA
LMC-01-102	31.7466	5646.18	0.872822	18.3311	9.28929	0.169356	9.64787	0.0225159	2.60587	0.270097	143.537	3.69904	158.86	14.1888	393.887	208.734	143.537	3.69904	NA
LMC-01-79	279.394	13470.9	0.632444	20.0761	2.60028	0.154727	3.06614	0.0225291	1.62474	0.529897	143.62	2.30765	146.077	4.17168	186.138	60.5395	143.62	2.30765	NA
LMC-01-124	27.0372	2083.43	0.886228	22.0245	8.78877	0.141879	9.59953	0.0226633	3.86116	0.402224	144.466	5.51604	134.716	12.1115	33.9047	213.543	144.466	5.51604	NA
LMC-01-164	57.4298	27894.5	0.823154	19.8472	5.45587	0.15746	5.98234	0.0226656	2.45395	0.4102	144.48	3.50604	148.477	8.26369	212.773	126.478	144.48	3.50604	NA
LMC-01-220	65.7473	98636.7	1.00451	20.21	6.14592	0.155263	6.41703	0.0227579	1.84555	0.287601	145.063	2.6473	146.548	8.75713	170.638	143.586	145.063	2.6473	NA
LMC-01-274	37.3865	2832.6	0.658239	22.5718	8.56096	0.13929	8.79103	0.0228027	1.99805	0.227283	145.345	2.87156	132.412	10.9137	93.7956	210.399	145.345	2.87156	NA
LMC-01-42	253.273	14521.1	0.699972	20.4016	3.32338	0.154676	3.6896	0.0228868	1.60258	0.43435	145.875	2.31151	146.032	5.01851	148.584	77.9278	145.875	2.31151	NA
LMC-01-303	546.955	45444	0.961878	20.2978	2.01298	0.155597	2.30465	0.0229059	1.12219	0.486923	145.995	1.61993	146.842	3.15087	160.524	47.0924	145.995	1.61993	NA
LMC-01-10	37.0219	1559.4	0.87228	18.3134	8.82045	0.172609	9.15462	0.0229261	2.45086	0.267719	146.122	3.54098	161.68	13.6838	396.059	198.105	146.122	3.54098	NA
LMC-01-296	31.3793	4608.01	0.817406	17.9621	9.49744	0.176017	9.9919	0.0229303	3.1043	0.310682	146.149	4.48587	164.628	15.1863	439.326	211.746	146.149	4.48587	NA
LMC-01-267	123.444	22349.1	0.673328	19.6957	4.50934	0.160884	4.80716	0.0229817	1.66573	0.34651	146.473	2.41234	151.477	6.76471	230.495	104.161	146.473	2.41234	NA
LMC-01-17	133.567	37877.4	0.551224	19.0434	3.79887	0.166414	4.08676	0.0229845	1.50671	0.368681	146.49	2.1823	156.302	5.92042	307.729	86.5237	146.49	2.1823	NA
LMC-01-174	32.7246	8284.97	0.896752	17.2455	8.59926	0.184071	8.90256	0.0230229	2.30396	0.258797	146.732	3.34247	171.558	14.0534	529.26	188.717	146.732	3.34247	NA
LMC-01-90	421.318	31742.1	1.65976	20.7899	1.95461	0.153051	2.38956	0.0230774	1.37459	0.575248	147.076	1.9988	144.602	3.2206	104.229	46.2268	147.076	1.9988	NA
LMC-01-250	39.7477	1708.26	0.451262	21.0671	6.80727	0.151468	7.26277	0.0231433	2.53159	0.34857	147.491	3.69147	143.208	9.70098	72.8207	161.993	147.491	3.69147	NA
LMC-01-255	37.5433	3454.24	0.812683	19.3044	8.12324	0.165412	8.44368	0.0231591	2.30405	0.272873	147.59	3.36193	155.429	12.1694	276.691	186.308	147.59	3.36193	NA
LMC-01-68	43.5109	4975.6	0.599816	21.8935	7.3932	0.146074	7.82883	0.0231945	2.57511	0.328927	147.814	3.76306	138.439	10.1321	19.4482	179.051	147.814	3.76306	NA
LMC-01-143	302.82	38554.6	0.870152	19.5959	3.67458	0.163256	4.10627	0.0232023	1.83274	0.446328	147.863	2.6791	153.549	5.85161	242.253	84.7192	147.863	2.6791	NA
LMC-01-21	28.1973	4030.06	0.837714	18.2375	9.55838	0.175792	10.2342	0.0232521	3.6574	0.35737	148.177	5.35761	164.433	15.5377	405.361	214.376	148.177	5.35761	NA
LMC-01-104	823.478	92756.8	0.971911	20.5009	1.57495	0.156419	2.17348	0.0232574	1.49785	0.689149	148.21	2.19464	147.564	2.98512	137.215	36.9905	148.21	2.19464	NA
LMC-01-242	62.7673	5313.69	1.23171	21.3687	5.35492	0.15011	5.81517	0.0232642	2.2674	0.389911	148.253	3.32312	142.009	7.70675	38.8753	128.184	148.253	3.32312	NA
LMC-01-254	271.522	38110.9	0.959287	20.0641	2.88266	0.160014	3.08508	0.023285	1.09911	0.356265	148.384	1.61228	150.716	4.32111	187.528	67.0974	148.384	1.61228	NA
LMC-01-9	63.223	12197.7	0.674743	18.2647	5.04705	0.175859	5.47416	0.0232957	2.11985	0.387246	148.452	3.11099	164.491	8.31319	402.025	113.108	148.452	3.11099	NA
LMC-01-300	100.082	6016.89	0.770815	20.6407	5.64062	0.155658	5.83143	0.0233021	1.47955	0.253719	148.491	2.17189	146.895	7.97547	121.202	132.993	148.491	2.17189	NA
LMC-01-259	64.6484	3756.16	0.963168	19.4242	5.18448	0.165415	5.62821	0.0233033	2.19042	0.389186	148.499	3.21557	155.432	8.11157	262.492	119.109	148.499	3.21557	NA
LMC-01-284	791.005	77740.9	1.22684	20.611	1.89316	0.156445	2.35845	0.0233862	1.4065	0.596367	149.021	2.07194	147.587	3.23963	124.576	44.5818	149.021	2.07194	NA
LMC-01-305	535.888	161726	0.960765	18.1924	2.37784	0.177528	2.76825	0.0234237	1.41743	0.512031	149.258	2.09132	165.931	4.23774	410.899	53.1878	149.258	2.09132	NA
LMC-01-248	137.556	29166.2	0.601428	19.6028	4.5496	0.164772	4.90657	0.0234262	1.83725	0.374448	149.273	2.71102	154.872	7.04786	241.419	104.899	149.273	2.71102	NA
LMC-01-147	70.146	3293.41	0.878733	19.6519	5.43872	0.164468	5.89896	0.0234414	2.28431	0.38724	149.369	3.37283	154.607	8.45998	235.679	125.561	149.369	3.37283	NA
LMC-01-212	723.931	40294.5	1.0591	20.3524	2.12076	0.158826	2.52254	0.0234442	1.36586	0.541463	149.387	2.01696	149.675	3.51053	154.217	49.6474	149.387	2.01696	NA
LMC-01-192	1267.14	126455	0.986268	19.9893	1.33283	0.16201	2.27925	0.0234876	1.84893	0.811201	149.66	2.73524	152.461	3.22668	196.253	30.9748	149.66	2.73524	NA
LMC-01-106	288.354	30155.1	3.55757	19.9615	3.17369	0.162315	3.57267	0.0234991	1.64064	0.459219	149.732	2.42825	152.727	5.06595	199.463	73.7018	149.732	2.42825	NA
LMC-01-7	48.2694	8712.89	0.830613	18.749	8.0248	0.172926	8.23424	0.0235146	1.84533	0.224104	149.83	2.73297	161.955	12.3272	343.128	181.894	149.83	2.73297	NA
LMC-01-173	890.832	80999.3	1.1555	20.3899	1.70558	0.159036	2.25247	0.0235185	1.47126	0.653176	149.855	2.17932	149.859	3.13826	149.94	39.9758	149.855	2.17932	NA
LMC-01-195	41.9002	5289.13	0.914546	18.5295	6.96837	0.175067	7.47932	0.023527	2.71699	0.363267	149.908	4.026	163.807	11.3149	369.696	157.144	149.908	4.026	NA
LMC-01-103	67.4633	7331.88	2.74884	19.6366	7.38765	0.165206	8.36273	0.0235284	3.91893	0.468618	149.917	5.80734	155.25	12.0399	237.467	170.596	149.917	5.80734	NA
LMC-01-257	84.5232	11528.4	0.871258	18.8939	6.11263	0.171917	6.49601	0.023558	2.19862	0.338457	150.104	3.26209	161.082	9.67637	325.656	138.905	150.104	3.26209	NA
LMC-01-234	767.35	46359.1	1.51106	20.3896	1.39811	0.159323	1.8704	0.0235605	1.24246	0.664271	150.119	1.84361	150.11	2.60999	149.962	32.7687	150.119	1.84361	NA
LMC-01-89	40.6276	3094.86	0.689643	20.4869	6.58865	0.158731	7.04675	0.023585	2.49928	0.354672	150.274	3.71233	149.592	9.80192	138.814	154.874	150.274	3.71233	NA
LMC-01-269	63.33	6204.76	1.43369	19.5822	6.63355	0.166091	6.92366	0.0235889	1.98319	0.286437	150.298	2.94622	156.021	10.0137	243.839	152.971	150.298	2.94622	NA
LMC-01-311	204.021	26522	1.79574	19.4921	2.82711	0.167128	3.1724	0.0236269	1.43929	0.453692	150.537	2.14157	156.923	4.61265	254.433	65.0176	150.537	2.14157	NA
LMC-01-161	116.739	176390	0.579733	20.7766	2.59333	0.156937	2.93633	0.0236483	1.3772	0.46902	150.672	2.05099	148.019	4.0444	105.694	61.2656	150.672	2.05099	NA
LMC-01-233	100.317	43594.9	0.775219	19.8449	3.94033	0.164332	4.20349	0.0236521	1.46394	0.348267	150.696	2.18051	154.488	6.02406	213.031	91.3247	150.696	2.18051	NA
LMC-01-180	209.049	32298.1	0.54644	19.8993	2.94607	0.164127	3.31905	0.0236874	1.52865	0.460568	150.918	2.28021	154.309	4.75145	206.69	68.3442	150.918	2.28021	NA
LMC-01-53	301.254	186199	2.08315	20.3544	2.91341	0.160536	3.24463	0.023699	1.42818	0.440167	150.991	2.13137	151.172	4.55735	153.988	68.2193	150.991	2.13137	NA
LMC-01-166	1424.18	57199.7	1.30212	20.1759	1.34089	0.162147	1.66468	0.0237269	0.986495	0.592605	151.167	1.47391	152.581	2.35836	174.58	31.2881	151.167	1.47391	NA
LMC-01-301	287.469	43697.6	0.489914	20.2467	2.9819	0.161801	3.53004	0.0237593	1.8893	0.535208	151.371	2.82654	152.278	4.99185	166.401	69.6952	151.371	2.82654	NA
LMC-01-236	32.6641	6079.47	0.616366	20.6815	7.1335	0.158679	7.74371	0.0238012	3.013	0.38909	151.635	4.51546	149.546	10.7684	116.529	168.388	151.635	4.51546	NA
LMC-01-127	739.215	125355	1.12769	19.4023	2.22501	0.169206	2.78801	0.0238105	1.67999	0.602576	151.693	2.51868	158.73	4.09686	265.064	51.0471	151.693	2.51868	NA
LMC-01-135	2956.78	30391.5	1.12402	17.1633	1.5761	0.191359	2.06503	0.0238203	1.33427	0.646126	151.755	2.00118	177.788	3.36794	539.725	34.473	151.755	2.00118	NA
LMC-01-209	71.4106	18321.7	0.994713	20.0164	5.64337	0.164172	5.88905	0.0238333	1.68324	0.285826	151.837	2.52592	154.349	8.43272	193.113	131.294	151.837	2.52592	NA
LMC-01-65	29.4373	1878.85	0.913	19.3301	8.11579	0.170058	8.54283	0.0238413	2.6672	0.312215	151.887	4.00379	159.469	12.6079	273.593	186.221	151.887	4.00379	NA
LMC-01-253	31.1689	29560.6	0.862395	17.642	5.98232	0.186494	6.38548	0.0238623	2.23299	0.349698	152.019	3.35487	173.633	10.1915	479.192	132.299	152.019	3.35487	NA
LMC-01-270	126.124	10444.7	0.581261	20.3011	4.94451	0.162201	5.21146	0.0238821	1.64655	0.315948	152.144	2.4758	152.628	7.38531	160.15	115.739	152.144	2.4758	NA
LMC-01-132	27.9135	2763.36	0.720036	19.5047	7.43858	0.169104	7.88794	0.0239217	2.62436	0.332705	152.393	3.95244	158.641	11.5855	252.999	171.27	152.393	3.95244	NA
LMC-01-58	123.164	11798.4	0.944921	19.4287	3.78497	0.169836	4.17105	0.0239316	1.75262	0.420186	152.456	2.64062	159.277	6.14873	261.949	86.9532	152.456	2.64062	NA
LMC-01-292	44.663	35370.1	0.750039	18.2004	6.80978	0.181431	7.19077	0.0239492	2.30958	0.321186	152.567	3.48228	169.291	11.2131	409.913	152.449	152.567	3.48228	NA
LMC-01-24	35.3443	20534.1	0.764181	16.5551	8.56333	0.199509	8.96938	0.0239548	2.66816	0.297474	152.602	4.02385	184.71	15.149	618.069	185.151	152.602	4.02385	NA
LMC-01-50	525.293	27687.7	1.60171	19.9153	2.02816	0.166038	2.62387	0.0239825	1.66471	0.634447	152.776	2.51337	155.975	3.79375	204.871	47.0754	152.776	2.51337	NA
LMC-01-41	68.8825	10060.9	0.542835	21.5605	6.23314	0.153456	6.79429	0.0239962	2.70375	0.397945	152.862	4.0844	144.959	9.17843	17.4509	149.848	152.862	4.0844	NA
LMC-01-289	69.0284	18514.6	1.17321	18.0474	6.36207	0.183366	6.60223	0.0240011	1.76449	0.267256	152.894	2.66604	170.953	10.3881	428.77	141.948	152.894	2.66604	NA
LMC-01-76	94.617	67434.4	0.778432	21.361	5.45714	0.154952	5.81381	0.0240058	2.00499	0.344866	152.923	3.03001	146.275	7.92013	39.7894	130.613	152.923	3.03001	NA
LMC-01-72	39.3311	17495.6	0.63531	17.9182	8.02251	0.184737	8.46375	0.0240074	2.69711	0.318666	152.933	4.07623	172.128	13.4014	444.769	178.611	152.933	4.07623	NA
LMC-01-312	2035.02	174622	1.15474	20.268	1.09391	0.163338	1.88357	0.0240103	1.53336	0.814073	152.951	2.31769	153.621	2.68531	163.939	25.554	152.951	2.31769	NA
LMC-01-69	500.121	28567.9	0.834566	20.3447	2.05239	0.162881	2.47317	0.0240337	1.37996	0.557969	153.098	2.0878	153.222	3.51739	155.152	48.0441	153.098	2.0878	NA
LMC-01-98	1448.44	69823.7	0.72317	20.4178	1.35375	0.162435	1.78357	0.024054	1.16123	0.651074	153.226	1.75834	152.832	2.53064	146.742	31.7482	153.226	1.75834	NA
LMC-01-107	50.7468	11130.6	0.762412	22.0317	5.17258	0.15063	5.75928	0.024069	2.53254	0.439732	153.321	3.8371	142.468	7.65566	34.6923	125.571	153.321	3.8371	NA
LMC-01-141	110.213	14777	0.666315	19.3867	4.17998	0.171254	4.57875	0.0240793	1.86888	0.408164	153.385	2.83276	160.506	6.79786	266.891	95.9351	153.385	2.83276	NA
LMC-01-176	649.607	110862	1.13416	20.6277	1.96212	0.161024	2.2762	0.0240901	1.15375	0.506878	153.454	1.74957	151.599	3.20546	122.663	46.222	153.454	1.74957	NA
LMC-01-210	128.878	36799.1	0.598302	18.3226	5.15725	0.181344	5.54282	0.0240984	2.03117	0.366451	153.506	3.08114	169.216	8.63967	394.928	115.719	153.506	3.08114	NA
LMC-01-203	2293.7	50712.8	1.10493	20.6802	1.38342	0.160671	1.80544	0.0240986	1.16007	0.642541	153.507	1.75975	151.291	2.53771	116.716	32.6318	153.507	1.75975	NA
LMC-01-57	340.188	128323	0.407405	19.9518	3.16244	0.166751	3.53306	0.0241295	1.57527	0.445866	153.702	2.39259	156.595	5.12713	200.598	73.4251	153.702	2.39259	NA
LMC-01-19	148.71	63270	0.624032	19.2198	3.91651	0.173316	4.36371	0.0241594	1.92429	0.440975	153.89	2.92622	162.293	6.5451	286.696	89.5421	153.89	2.92622	NA
LMC-01-40	38.5717	2232.91	0.898965	21.6764	7.36494	0.153821	7.93318	0.0241826	2.9484	0.371654	154.036	4.48776	145.28	10.7392	4.57949	177.551	154.036	4.48776	NA
LMC-01-47	556.565	115728	1.51422	20.2723	2.27945	0.164536	2.73017	0.0241915	1.50265	0.550387	154.092	2.28801	154.666	3.91679	163.447	53.3046	154.092	2.28801	NA
LMC-01-310	42.4848	15251.2	1.12825	17.8213	6.984	0.187463	7.39165	0.02423	2.42079	0.327503	154.335	3.69174	174.462	11.8491	456.812	155.1	154.335	3.69174	NA
LMC-01-55	113.586	32926.8	1.0503	19.3318	3.62161	0.172913	4.05449	0.0242437	1.82287	0.449593	154.421	2.78144	161.944	6.06921	273.388	82.9927	154.421	2.78144	NA
LMC-01-31	87.0952	10844.2	0.903524	20.409	5.34859	0.163879	5.59476	0.0242573	1.6413	0.293363	154.506	2.50576	154.093	7.99898	147.733	125.474	154.506	2.50576	NA
LMC-01-167	324.804	31962.1	0.490311	20.8914	2.89904	0.160138	3.50294	0.0242638	1.96625	0.561314	154.547	3.00264	150.824	4.90964	92.6692	68.6923	154.547	3.00264	NA
LMC-01-11	800.028	71082.5	0.943181	19.9607	2.07729	0.167663	2.3228	0.0242724	1.03936	0.447462	154.601	1.58775	157.389	3.38659	199.568	48.2493	154.601	1.58775	NA
LMC-01-67	45.8332	6005.65	0.737813	19.1399	7.85147	0.176205	8.14384	0.0244601	2.16253	0.265542	155.782	3.32847	164.79	12.3884	296.247	179.425	155.782	3.32847	NA
LMC-01-197	180.818	24477.4	0.591839	20.0401	4.47553	0.168313	4.68122	0.0244635	1.37239	0.293168	155.803	2.11259	157.954	6.84786	190.354	104.145	155.803	2.11259	NA
LMC-01-117	152.744	54348.1	0.812001	21.006	2.81437	0.161458	3.13949	0.024598	1.3913	0.443161	156.65	2.15321	151.978	4.43147	79.6861	66.847	156.65	2.15321	NA
LMC-01-252	203.638	22398.7	0.935653	21.0391	2.88282	0.161329	3.52122	0.0246173	2.02197	0.574224	156.771	3.13164	151.866	4.96689	75.9404	68.5122	156.771	3.13164	NA
LMC-01-88	126.47	45649.6	0.51345	19.0644	2.97339	0.178669	3.78752	0.0247042	2.34612	0.619435	157.318	3.6462	166.914	5.8297	305.247	67.7395	157.318	3.6462	NA
LMC-01-80	38.586	36079.4	0.546594	18.6416	5.99684	0.182962	6.32238	0.0247367	2.00259	0.316746	157.523	3.11631	170.606	9.9292	356.124	135.528	157.523	3.11631	NA
LMC-01-215	50.3161	8667.92	0.971454	19.6561	6.0192	0.17407	6.25459	0.0248153	1.69973	0.271757	158.017	2.65321	162.945	9.41609	235.184	138.989	158.017	2.65321	NA
LMC-01-28	150.964	16647.5	0.797209	20.4264	4.30756	0.172723	4.57203	0.0255883	1.53244	0.335177	162.877	2.46473	161.78	6.83755	145.765	101.072	162.877	2.46473	NA
LMC-01-275	293.568	57683.9	2.6146	11.5072	0.956729	2.46831	1.38897	0.206	1.00692	0.724945	1207.47	11.0875	1262.8	10.0373	1358.31	18.4428	1358.31	18.4428	88.8949
LMC-01-282	457.643	302682	2.79196	11.3673	0.98576	2.63029	1.80166	0.21685	1.50807	0.837042	1265.21	17.3246	1309.15	13.2553	1381.85	18.9402	1381.85	18.9402	91.5593
LMC-01-223	515.441	226301	0.706286	11.3501	0.866524	2.69914	1.59858	0.222188	1.34335	0.840341	1293.43	15.7432	1328.22	11.8443	1384.76	16.6412	1384.76	16.6412	93.4042
LMC-01-120	401.108	59402.4	2.56839	11.336	1.1464	2.28809	1.96493	0.188118	1.59584	0.812162	1111.17	16.2884	1208.62	13.8846	1387.15	22.0107	1387.15	22.0107	80.1046
LMC-01-95	2915.19	742846	244.21	11.3229	0.919697	2.58042	1.73859	0.211908	1.47542	0.848628	1238.97	16.6307	1295.1	12.7235	1389.36	17.6514	1389.36	17.6514	89.176
LMC-01-307	127.264	155734	0.418334	11.3177	1.42594	2.83011	2.00154	0.232306	1.40458	0.701751	1346.57	17.069	1363.55	15.0182	1390.24	27.3663	1390.24	27.3663	96.8589
LMC-01-225	773.2	58222.2	5.01612	11.3048	0.905069	2.77669	1.67117	0.227661	1.40487	0.84065	1322.23	16.7944	1349.29	12.4764	1392.44	17.3633	1392.44	17.3633	94.9578
LMC-01-214	139.084	1.62459e+07	1.98846	11.2717	1.1607	2.81637	1.84238	0.230238	1.43078	0.776595	1335.75	17.2616	1359.9	13.8062	1398.06	22.2507	1398.06	22.2507	95.5431
LMC-01-130	1137.66	102934	6.25829	11.2663	0.969079	2.49983	1.60599	0.204263	1.28066	0.797427	1198.18	14.003	1271.98	11.6481	1398.98	18.5748	1398.98	18.5748	85.6466
LMC-01-74	428.043	65030.2	36.5091	11.247	1.24805	2.66509	2.58325	0.217395	2.26176	0.875548	1268.09	26.0366	1318.83	19.0754	1402.26	23.9116	1402.26	23.9116	90.4325
LMC-01-92	1023.98	63589.8	14.775	11.2443	0.953224	2.56794	1.94377	0.209419	1.69399	0.871497	1225.72	18.909	1291.56	14.2059	1402.72	18.2616	1402.72	18.2616	87.382
LMC-01-281	1697.73	76643.4	34.0982	11.2416	0.964314	2.48691	1.87909	0.202762	1.61278	0.85828	1190.14	17.5268	1268.23	13.6089	1403.18	18.4729	1403.18	18.4729	84.8174
LMC-01-304	520.696	67761.2	0.681293	11.2382	1.01171	2.76345	1.73863	0.225241	1.41396	0.813261	1309.51	16.7565	1345.72	12.9636	1403.76	19.3793	1403.76	19.3793	93.2855
LMC-01-185	157.402	45891.2	0.776201	11.2366	1.24827	2.89895	1.8589	0.236251	1.37743	0.740993	1367.18	16.9689	1381.64	14.0348	1404.03	23.9101	1404.03	23.9101	97.3748
LMC-01-218	547.168	138806	0.960539	11.2324	0.983066	2.96014	1.87256	0.241147	1.59375	0.851111	1392.66	19.9618	1397.45	14.2133	1404.75	18.8281	1404.75	18.8281	99.1389
LMC-01-122	197.137	201054	1.10784	11.2113	1.3229	2.83407	1.94121	0.230443	1.42064	0.731834	1336.82	17.1517	1364.6	14.5708	1408.36	25.3248	1408.36	25.3248	94.9205
LMC-01-198	226.731	56947	0.936241	11.2052	0.940733	2.76391	1.70711	0.224617	1.42451	0.83446	1306.22	16.8433	1345.85	12.7291	1409.39	18.0059	1409.39	18.0059	92.6797
LMC-01-280	143.787	223460	29.7201	11.2042	1.60034	2.77096	2.15838	0.225171	1.44829	0.671005	1309.14	17.1589	1347.75	16.1055	1409.55	30.6316	1409.55	30.6316	92.8762
LMC-01-175	1663.63	101543	6.60076	11.1938	1.07233	2.65456	1.57824	0.215511	1.15799	0.733724	1258.11	13.2353	1315.91	11.6407	1411.33	20.5194	1411.33	20.5194	89.1435
LMC-01-256	480.409	194496	0.606918	11.1788	1.17756	2.77672	1.79923	0.225126	1.36036	0.756079	1308.9	16.1145	1349.3	13.4326	1413.91	22.5254	1413.91	22.5254	92.5735
LMC-01-126	371.745	154120	3.58264	11.1601	1.1488	2.93749	1.77757	0.237762	1.35647	0.763102	1375.05	16.7971	1391.63	13.466	1417.1	21.9657	1417.1	21.9657	97.0326
LMC-01-244	1216.13	114038	7.87508	11.1546	0.941674	2.6831	1.58281	0.217064	1.27222	0.803772	1266.34	14.627	1323.81	11.7085	1418.06	18.0027	1418.06	18.0027	89.3012
LMC-01-150	1153.66	869718	3.19036	11.1541	1.04824	2.72478	1.50376	0.220428	1.07819	0.716995	1284.13	12.5536	1335.24	11.1701	1418.13	20.04	1418.13	20.04	90.5514
LMC-01-62	136.551	81218.7	0.844556	11.1502	1.39244	2.95542	1.97227	0.239002	1.39677	0.708203	1381.5	17.3689	1396.24	14.9642	1418.8	26.6184	1418.8	26.6184	97.3714
LMC-01-140	1055.22	695092	3.13412	11.1457	1.03207	2.66843	1.63589	0.215706	1.26924	0.77587	1259.15	14.5177	1319.76	12.0832	1419.57	19.727	1419.57	19.727	88.6995
LMC-01-48	579.541	64169	5.39613	11.1125	0.885471	2.71626	1.49693	0.218917	1.20696	0.806287	1276.15	13.9739	1332.91	11.11	1425.28	16.9116	1425.28	16.9116	89.5368
LMC-01-99	165.063	146521	1.17928	11.1076	1.04026	2.99392	1.8836	0.24119	1.57029	0.833663	1392.88	19.6707	1406.08	14.338	1426.12	19.8659	1426.12	19.8659	97.6692
LMC-01-263	2681.73	442567	33.1219	11.0949	0.928798	2.68992	2.02701	0.216451	1.80169	0.888843	1263.1	20.6664	1325.69	15.0051	1428.3	17.7319	1428.3	17.7319	88.4334
LMC-01-232	193.315	121023	0.9103	11.0711	1.26938	2.86929	1.78675	0.23039	1.25744	0.703758	1336.54	15.1784	1373.89	13.4544	1432.4	24.2211	1432.4	24.2211	93.3077
LMC-01-278	473.526	239791	3.14654	11.0397	1.13627	2.89866	1.91816	0.232088	1.54539	0.805662	1345.43	18.7658	1381.56	14.4819	1437.82	21.6651	1437.82	21.6651	93.5743
LMC-01-4	984.43	1.0759e+06	8.31524	10.9206	0.992837	2.86152	2.05898	0.226642	1.80379	0.876062	1316.88	21.4847	1371.84	15.4937	1458.48	18.8775	1458.48	18.8775	90.2913
LMC-01-265	1543.71	436885	35.3147	10.8533	1.12992	2.67619	1.84782	0.210659	1.46209	0.791252	1232.33	16.4003	1321.9	13.6595	1470.2	21.4503	1470.2	21.4503	83.8202
LMC-01-229	559.774	182828	2.20702	10.8207	1.00571	3.07907	1.69719	0.241643	1.36711	0.805518	1395.23	17.1515	1427.5	13.0089	1475.92	19.0774	1475.92	19.0774	94.5334
LMC-01-23	652.411	127194	4.06751	10.8037	1.00855	3.04598	1.95881	0.23867	1.67921	0.857262	1379.78	20.8577	1419.23	14.9746	1478.91	19.1238	1478.91	19.1238	93.2973
LMC-01-111	859.072	96219.1	19.466	10.771	1.00026	2.96437	1.9102	0.231573	1.62737	0.851938	1342.74	19.7257	1398.53	14.5043	1484.64	18.9519	1484.64	18.9519	90.4421
LMC-01-226	355.576	118450	3.34621	10.7012	1.07357	2.83918	1.60352	0.220356	1.19109	0.742801	1283.75	13.8644	1365.95	12.0414	1496.95	20.3077	1496.95	20.3077	85.7578
LMC-01-165	592.099	105929	15.6909	10.6421	1.17489	2.87994	1.92995	0.222284	1.53112	0.793349	1293.93	17.9501	1376.68	14.5467	1507.43	22.1918	1507.43	22.1918	85.8371
LMC-01-204	244.898	124611	1.86685	10.6397	0.885361	3.13695	1.42042	0.242068	1.11073	0.781974	1397.44	13.9546	1441.8	10.9368	1507.85	16.7215	1507.85	16.7215	92.6777
LMC-01-32	1502.68	122776	13.0011	10.6178	1.26951	3.02861	2.42094	0.233225	2.06138	0.851479	1351.38	25.1311	1414.86	18.482	1511.75	23.9656	1511.75	23.9656	89.3918
LMC-01-152	1048.35	83954.3	36.7217	10.6067	1.02517	3.02999	1.93164	0.233087	1.63715	0.847543	1350.66	19.9495	1415.2	14.7477	1513.72	19.3473	1513.72	19.3473	89.2277
LMC-01-15	1514.5	455704	6.64108	10.6048	1.08371	3.00875	1.75366	0.231413	1.37873	0.786201	1341.9	16.7026	1409.84	13.3653	1514.05	20.4514	1514.05	20.4514	88.6301
LMC-01-45	596.027	159731	6.04482	10.5873	0.784291	3.23795	1.38648	0.248629	1.14334	0.824632	1431.4	14.6762	1466.29	10.7566	1517.18	14.794	1517.18	14.794	94.3465
LMC-01-59	828.381	3.57658e+06	8.48334	10.5775	1.21896	3.1379	1.76587	0.240725	1.27766	0.723534	1390.47	15.9802	1442.04	13.5979	1518.91	22.9892	1518.91	22.9892	91.5436
LMC-01-291	284.495	322689	2.36883	10.5526	0.874789	3.31691	1.60061	0.253858	1.34041	0.837436	1458.34	17.4944	1485.04	12.4881	1523.36	16.4878	1523.36	16.4878	95.7317
LMC-01-222	253.835	158551	0.815384	10.5399	1.34908	3.51357	2.00984	0.268586	1.48978	0.741242	1533.62	20.3331	1530.27	15.8875	1525.62	25.421	1525.62	25.421	100.524
LMC-01-285	350.492	217422	4.34898	10.5357	1.35936	3.32332	1.81701	0.253943	1.20569	0.663555	1458.78	15.7403	1486.55	14.1831	1526.37	25.6122	1526.37	25.6122	95.5717
LMC-01-268	348.405	87797.7	2.64985	10.4807	0.861259	2.96235	1.44001	0.225178	1.15407	0.801428	1309.18	13.6734	1398.02	10.9319	1536.23	16.2067	1536.23	16.2067	85.2204
LMC-01-1	2352.06	1.05957e+06	29.5591	10.4773	0.93922	3.21633	1.48297	0.244404	1.14764	0.773876	1409.55	14.5302	1461.1	11.487	1536.84	17.6724	1536.84	17.6724	91.7174
LMC-01-14	555.233	195886	3.23515	10.4741	0.879843	3.36009	1.65127	0.255249	1.39734	0.846224	1465.49	18.3171	1495.14	12.9219	1537.42	16.5538	1537.42	16.5538	95.3212
LMC-01-96	798.065	114085	4.05775	10.4014	1.41379	3.1056	2.21346	0.23428	1.70312	0.769437	1356.89	20.8395	1434.08	17.0025	1550.51	26.5531	1550.51	26.5531	87.5127
LMC-01-26	1844.2	166647	17.3641	10.3952	1.28434	2.93672	2.15404	0.221409	1.72927	0.802801	1289.32	20.2076	1391.43	16.3173	1551.62	24.1179	1551.62	24.1179	83.0948
LMC-01-187	3418.6	58275.2	13.5977	10.393	1.31702	3.19384	2.29411	0.240744	1.8784	0.818792	1390.56	23.4953	1455.67	17.7414	1552.02	24.7305	1552.02	24.7305	89.5969
LMC-01-213	1166.68	55348	10.898	10.2954	1.06487	2.89997	1.72934	0.216538	1.36259	0.787928	1263.55	15.6348	1381.9	13.0577	1569.73	19.9487	1569.73	19.9487	80.4949
LMC-01-261	515.918	107663	3.91244	10.2723	0.951887	3.44579	1.91315	0.256716	1.65953	0.867435	1473.02	21.8535	1514.91	15.0574	1573.94	17.822	1573.94	17.822	93.5881
LMC-01-171	1729.07	489490	4.09067	10.2335	1.11938	3.4066	1.67295	0.252838	1.24328	0.743169	1453.09	16.1747	1505.92	13.1327	1581.02	20.939	1581.02	20.939	91.9088
LMC-01-27	317.754	53400.7	2.50091	10.1928	1.16459	3.59852	2.00053	0.26602	1.62661	0.81309	1520.57	22.0332	1549.2	15.8971	1588.47	21.7636	1588.47	21.7636	95.7256
LMC-01-139	4939.27	3.53519e+06	28.1294	10.159	1.0269	3.17447	1.68931	0.233895	1.34136	0.794027	1354.88	16.3911	1450.97	13.0447	1594.67	19.1764	1594.67	19.1764	84.9632
LMC-01-35	494.465	57599.4	3.01318	10.137	0.904944	3.56381	1.74968	0.262014	1.49749	0.855862	1500.14	20.0421	1541.51	13.874	1598.71	16.89	1598.71	16.89	93.8344
LMC-01-196	118.555	211105	1.08004	10.1315	1.18818	3.71782	1.79656	0.273187	1.34753	0.750065	1556.96	18.6392	1575.21	14.3763	1599.73	22.172	1599.73	22.172	97.3265
LMC-01-193	1018.66	50628.5	3.94368	10.1283	1.03385	3.21852	1.41632	0.236424	0.968057	0.6835	1368.08	11.9329	1461.63	10.9725	1600.31	19.2919	1600.31	19.2919	85.4884
LMC-01-243	1669.76	495492	17.8085	10.0929	1.3958	3.39049	2.06506	0.248185	1.52191	0.736982	1429.11	19.5077	1502.2	16.1938	1606.85	26.0229	1606.85	26.0229	88.9382
LMC-01-200	422.273	155403	2.86152	10.0755	1.14716	3.63023	1.92561	0.265277	1.54662	0.80318	1516.78	20.9033	1556.18	15.3308	1610.07	21.3778	1610.07	21.3778	94.2062
LMC-01-112	239.556	67536.7	1.8905	10.0729	0.952589	3.67542	1.42039	0.268511	1.05361	0.741772	1533.24	14.3769	1566.04	11.3382	1610.54	17.7504	1610.54	17.7504	95.2005
LMC-01-170	286.727	2.11389e+07	1.25349	10.0482	1.22072	3.7338	1.7445	0.272105	1.24625	0.714385	1551.48	17.1845	1578.64	13.9724	1615.12	22.734	1615.12	22.734	96.0593
LMC-01-113	1065.07	79308.9	20.8923	10.0412	1.97014	3.39311	2.60703	0.247105	1.70738	0.654913	1423.53	21.8087	1502.8	20.4485	1616.42	36.6879	1616.42	36.6879	88.0671
LMC-01-271	122.35	94524.4	1.4703	10.0248	0.963847	3.37899	1.71178	0.245675	1.41463	0.826411	1416.13	17.9854	1499.54	13.4127	1619.46	17.9395	1619.46	17.9395	87.4445
LMC-01-93	1821.95	1.80478e+06	1.46855	9.99736	1.02944	3.4585	1.91517	0.250768	1.61497	0.84325	1442.44	20.8727	1517.81	15.0858	1624.56	19.148	1624.56	19.148	88.7895
LMC-01-186	2312.69	503424	3.19603	9.99315	0.891952	3.63005	1.78231	0.263096	1.54307	0.865767	1505.66	20.7196	1556.14	14.1895	1625.34	16.5886	1625.34	16.5886	92.6367
LMC-01-262	381.002	75301.5	2.28944	9.99033	1.18025	3.81428	1.72498	0.27637	1.25799	0.729281	1573.06	17.5595	1595.76	13.8778	1625.86	21.9498	1625.86	21.9498	96.752
LMC-01-84	387.488	193936	3.60381	9.98345	0.770216	3.71355	1.9257	0.268886	1.76496	0.916529	1535.15	24.1102	1574.29	15.4061	1627.15	14.3209	1627.15	14.3209	94.346
LMC-01-157	754.933	216589	3.39665	9.97485	0.883407	3.69879	1.38033	0.267587	1.06061	0.768377	1528.54	14.4332	1571.11	11.0332	1628.75	16.4224	1628.75	16.4224	93.8476
LMC-01-22	339.736	58237.5	1.87691	9.97412	0.830852	3.75712	1.32795	0.271787	1.03592	0.780091	1549.87	14.2712	1583.64	10.6497	1628.88	15.445	1628.88	15.445	95.149
LMC-01-221	674.599	137208	8.09777	9.97003	0.961753	3.69975	1.73658	0.267527	1.44594	0.832636	1528.24	19.6734	1571.32	13.8819	1629.65	17.877	1629.65	17.877	93.7772
LMC-01-194	120.821	76899.6	0.993529	9.96921	1.25351	3.64653	1.82045	0.263657	1.32013	0.725165	1508.52	17.756	1559.75	14.5074	1629.8	23.3006	1629.8	23.3006	92.5588
LMC-01-77	188.356	68367.4	1.65368	9.96242	1.15277	3.74342	1.71062	0.270478	1.26387	0.738834	1543.23	17.3454	1580.71	13.7084	1631.07	21.4241	1631.07	21.4241	94.6147
LMC-01-30	1368.09	435406	10.4632	9.93641	1.14233	3.44556	1.76953	0.248307	1.35142	0.763717	1429.74	17.3292	1514.86	13.9267	1635.92	21.2168	1635.92	21.2168	87.3964
LMC-01-39	765.953	1.05587e+06	3.03588	9.92949	1.07462	3.57538	1.67934	0.257483	1.2905	0.768454	1476.95	17.0342	1544.08	13.3257	1637.22	19.9558	1637.22	19.9558	90.211
LMC-01-216	1119.48	87480.3	4.38525	9.92338	1.08824	3.46531	1.70643	0.249402	1.31439	0.770258	1435.39	16.9138	1519.36	13.4473	1638.36	20.2059	1638.36	20.2059	87.6116
LMC-01-302	469.217	172440	3.19768	9.89659	0.944217	3.74916	1.59032	0.269103	1.27968	0.804666	1536.24	17.492	1581.93	12.7484	1643.38	17.5216	1643.38	17.5216	93.4809
LMC-01-129	1211.76	289934	14.7684	9.89118	0.855859	3.45115	2.03387	0.247577	1.84503	0.907152	1425.97	23.603	1516.13	16.0133	1644.39	15.8799	1644.39	15.8799	86.7171
LMC-01-114	330.716	154560	2.25539	9.87579	1.19932	3.84326	1.74557	0.275277	1.26832	0.726595	1567.53	17.6488	1601.86	14.0656	1647.28	22.2431	1647.28	22.2431	95.1588
LMC-01-227	832.303	1.16461e+06	2.0306	9.86823	1.2199	3.84212	1.85124	0.274985	1.39246	0.752176	1566.06	19.3601	1601.62	14.9163	1648.7	22.6207	1648.7	22.6207	94.9874
LMC-01-148	187.198	211031	2.25672	9.83346	1.16385	3.85708	1.57329	0.275083	1.05863	0.672876	1566.55	14.7227	1604.75	12.6866	1655.24	21.5631	1655.24	21.5631	94.6418
LMC-01-230	428.462	65886.2	11.3692	9.8112	1.06125	3.68701	1.80219	0.262358	1.45658	0.808229	1501.9	19.5149	1568.56	14.3959	1659.44	19.6514	1659.44	19.6514	90.5061
LMC-01-78	1283.66	126234	6.90956	9.80247	1.56552	3.52259	2.03875	0.250436	1.306	0.64059	1440.72	16.8616	1532.3	16.1252	1661.09	28.9847	1661.09	28.9847	86.7337
LMC-01-206	947.693	111221	7.38025	9.79934	0.747311	3.93573	1.44135	0.279718	1.23249	0.85509	1589.94	17.3663	1621.06	11.6706	1661.68	13.8334	1661.68	13.8334	95.6828
LMC-01-158	3080.45	617526	38.5499	9.7927	1.03419	3.35499	1.72911	0.238282	1.38574	0.801419	1377.76	17.1899	1493.95	13.5264	1662.94	19.1417	1662.94	19.1417	82.8511
LMC-01-125	118.894	295613	2.22137	9.79041	1.21088	4.02965	1.91592	0.286132	1.48476	0.774961	1622.17	21.294	1640.2	15.5873	1663.37	22.4113	1663.37	22.4113	97.5234
LMC-01-264	372.276	118469	3.79274	9.78777	1.06483	4.0584	1.80199	0.288096	1.45372	0.80673	1632.01	20.9599	1645.99	14.681	1663.86	19.7066	1663.86	19.7066	98.0854
LMC-01-109	63.7402	178130	1.48525	9.78374	1.56045	4.13556	2.12978	0.293453	1.44947	0.680571	1658.76	21.1991	1661.36	17.4162	1664.63	28.8779	1664.63	28.8779	99.6477
LMC-01-155	842.71	528252	2.18624	9.76685	1.04783	3.41086	1.7874	0.241612	1.44805	0.810143	1395.07	18.165	1506.9	14.0353	1667.82	19.3821	1667.82	19.3821	83.6461
LMC-01-136	39.6507	22175.6	1.25587	9.76484	2.1398	4.10869	2.65066	0.290983	1.56436	0.590178	1646.44	22.7302	1656.03	21.6492	1668.2	39.5823	1668.2	39.5823	98.6952
LMC-01-133	375.651	59367.7	2.34348	9.76062	1.08305	3.72312	2.11381	0.263562	1.81527	0.858766	1508.04	24.4089	1576.35	16.9205	1669	20.0307	1669	20.0307	90.3557
LMC-01-201	2798.43	491498	27.0739	9.75791	0.986441	3.96176	1.50398	0.280378	1.1353	0.75486	1593.27	16.0263	1626.4	12.194	1669.52	18.2425	1669.52	18.2425	95.4327
LMC-01-123	241.56	64635.2	1.23822	9.75201	1.11431	3.93208	1.77445	0.278109	1.38093	0.778231	1581.83	19.3704	1620.31	14.3653	1670.64	20.6047	1670.64	20.6047	94.6844
LMC-01-29	1658.01	135256	10.447	9.75138	0.98731	3.51498	1.763	0.248592	1.46062	0.828482	1431.21	18.7466	1530.59	13.9373	1670.76	18.2557	1670.76	18.2557	85.6624
LMC-01-87	430.004	104060	2.75758	9.74624	0.935202	3.95299	1.41861	0.279422	1.0667	0.751934	1588.45	15.0179	1624.6	11.4966	1671.73	17.2899	1671.73	17.2899	95.0184
LMC-01-191	1197.06	1.67651e+06	16.1451	9.74589	0.966359	3.76401	1.51273	0.266055	1.16383	0.769357	1520.75	15.7662	1585.1	12.1364	1671.8	17.8658	1671.8	17.8658	90.9647
LMC-01-184	376.564	50812.5	6.29616	9.73937	0.919167	3.80125	2.0193	0.268507	1.79797	0.890394	1533.22	24.5339	1593.01	16.2345	1673.03	16.9906	1673.03	16.9906	91.643
LMC-01-240	892.118	211065	8.3457	9.72984	0.791311	4.09017	1.53222	0.288633	1.31207	0.856319	1634.7	18.9449	1652.34	12.5021	1674.84	14.6235	1674.84	14.6235	97.6029
LMC-01-119	174.268	163744	1.59225	9.72789	0.999106	4.0553	1.73719	0.286115	1.42114	0.818064	1622.08	20.3805	1645.36	14.1508	1675.21	18.4633	1675.21	18.4633	96.8285
LMC-01-266	1057.08	144995	2.73342	9.71611	0.877284	3.87646	1.83232	0.273166	1.60866	0.877934	1556.85	22.2498	1608.79	14.7909	1677.45	16.2072	1677.45	16.2072	92.8105
LMC-01-314	254.041	140217	1.22833	9.71585	1.13214	3.86759	1.82994	0.272533	1.43768	0.785646	1553.65	19.8488	1606.94	14.7647	1677.5	20.916	1677.5	20.916	92.6167
LMC-01-3	775.101	379863	2.02255	9.71453	0.830345	4.0905	1.84981	0.288202	1.65297	0.893592	1632.54	23.8396	1652.41	15.094	1677.75	15.3393	1677.75	15.3393	97.3049
LMC-01-151	501.638	229350	1.59201	9.71039	0.979697	4.20757	1.83899	0.296324	1.5563	0.846281	1673.05	22.9333	1675.5	15.0882	1678.54	18.097	1678.54	18.097	99.6731
LMC-01-154	808.03	122166	6.72809	9.70818	1.3736	3.72502	1.91403	0.26228	1.33294	0.696404	1501.49	17.8541	1576.76	15.3227	1678.96	25.3713	1678.96	25.3713	89.43
LMC-01-163	721.283	583787	2.8836	9.69532	0.87446	4.24383	1.6301	0.298414	1.3757	0.843935	1683.44	20.3821	1682.54	13.3961	1681.41	16.1486	1681.41	16.1486	100.121
LMC-01-25	750.707	276207	14.8291	9.68987	1.14181	3.98649	1.91299	0.280161	1.53486	0.802335	1592.17	21.6537	1631.45	15.53	1682.45	21.0798	1682.45	21.0798	94.6343
LMC-01-249	2102.46	176961	20.9307	9.6872	0.770712	3.7702	1.68408	0.264888	1.49737	0.889134	1514.8	20.2143	1586.42	13.5159	1682.96	14.2298	1682.96	14.2298	90.0082
LMC-01-202	2359.85	699388	35.4393	9.67067	0.875362	3.80295	1.85361	0.266732	1.6339	0.881467	1524.19	22.1787	1593.37	14.9036	1686.11	16.1556	1686.11	16.1556	90.397
LMC-01-182	429.046	130794	1.18425	9.67061	1.02134	4.19235	1.87146	0.294042	1.56819	0.837952	1661.7	22.9711	1672.52	15.344	1686.12	18.8481	1686.12	18.8481	98.5515
LMC-01-63	629	128524	1.69396	9.66501	1.25242	4.22386	1.81695	0.296081	1.31634	0.724479	1671.85	19.3851	1678.67	14.9184	1687.19	23.1101	1687.19	23.1101	99.0906
LMC-01-211	672.976	144637	5.91589	9.64987	0.885914	4.06364	1.72099	0.284404	1.47546	0.857329	1613.5	21.0611	1647.04	14.0246	1690.08	16.3403	1690.08	16.3403	95.4689
LMC-01-37	158.681	124857	2.17584	9.63227	1.13736	4.0521	1.67459	0.283079	1.22909	0.733965	1606.85	17.4806	1644.72	13.6387	1693.45	20.97	1693.45	20.97	94.8863
LMC-01-295	786.522	802884	3.05935	9.62853	0.842968	3.76953	1.58791	0.263236	1.34569	0.847456	1506.38	18.0769	1586.28	12.7436	1694.16	15.5401	1694.16	15.5401	88.9156
LMC-01-43	297.508	208671	2.32931	9.62302	1.02079	4.31993	1.93053	0.3015	1.63858	0.84877	1698.74	24.4698	1697.17	15.9189	1695.22	18.8163	1695.22	18.8163	100.208
LMC-01-70	809.33	239494	2.59255	9.60759	1.26783	4.18821	1.79525	0.291838	1.27103	0.707998	1650.71	18.5101	1671.72	14.7162	1698.18	23.362	1698.18	23.362	97.2047
LMC-01-108	205.547	72572.6	2.71468	9.59927	1.1767	4.30981	1.73624	0.300051	1.27668	0.735311	1691.56	18.9948	1695.24	14.3103	1699.77	21.6781	1699.77	21.6781	99.517
LMC-01-115	1561.32	535785	13.195	9.59895	1.08456	3.66776	1.8863	0.255343	1.54332	0.818176	1465.97	20.2366	1564.38	15.051	1699.84	19.9803	1699.84	19.9803	86.2419
LMC-01-54	472.45	74746.6	3.06797	9.59123	1.13393	4.0638	1.98239	0.282687	1.62606	0.820253	1604.88	23.1016	1647.07	16.1551	1701.32	20.8859	1701.32	20.8859	94.3317
LMC-01-153	426.575	172777	2.79178	9.58926	0.931959	3.98415	1.65166	0.277089	1.36361	0.8256	1576.69	19.0725	1630.97	13.4067	1701.7	17.1646	1701.7	17.1646	92.6537
LMC-01-293	729.297	441721	10.6606	9.57868	1.33901	3.93707	1.8508	0.273512	1.2777	0.690351	1558.61	17.6898	1621.33	14.9874	1703.72	24.6565	1703.72	24.6565	91.4823
LMC-01-183	1282.18	934576	5.31211	9.56763	0.868801	3.96429	1.52853	0.275086	1.25761	0.822759	1566.57	17.4902	1626.92	12.3946	1705.85	15.9928	1705.85	15.9928	91.8349
LMC-01-12	999.804	521339	5.1404	9.55423	0.739312	4.19716	1.67289	0.290837	1.50066	0.897046	1645.71	21.7962	1673.46	13.7187	1708.43	13.6044	1708.43	13.6044	96.3287
LMC-01-273	463.352	610563	1.97137	9.54712	0.827634	4.312	1.50722	0.298572	1.25965	0.835748	1684.23	18.6704	1695.66	12.4236	1709.8	15.2273	1709.8	15.2273	98.5043
LMC-01-169	995.394	87162.6	9.46464	9.54404	0.89665	3.77278	1.63892	0.261152	1.37189	0.837068	1495.73	18.3132	1586.97	13.1553	1710.39	16.496	1710.39	16.496	87.4495
LMC-01-46	359.239	136132	2.66507	9.54024	1.12305	4.3111	1.68477	0.298295	1.25588	0.745427	1682.85	18.6011	1695.48	13.8868	1711.13	20.66	1711.13	20.66	98.3474
LMC-01-82	595.695	51721	2.65791	9.53414	0.926556	4.34607	1.84933	0.300523	1.60048	0.865435	1693.9	23.8412	1702.15	15.2665	1712.3	17.0422	1712.3	17.0422	98.9253
LMC-01-51	1367.76	629602	6.59104	9.53228	0.869462	4.04986	1.58866	0.279986	1.32961	0.836941	1591.29	18.7489	1644.27	12.9373	1712.66	15.9912	1712.66	15.9912	92.9134
LMC-01-91	1643.45	112898	14.1321	9.5317	1.02255	3.94821	2.08722	0.272941	1.81958	0.871771	1555.71	25.1508	1623.62	16.9118	1712.77	18.8071	1712.77	18.8071	90.8301
LMC-01-36	1695.79	379625	6.90272	9.52176	1.12686	4.04593	1.79793	0.279405	1.40097	0.779216	1588.36	19.7231	1643.48	14.6389	1714.69	20.7208	1714.69	20.7208	92.6325
LMC-01-81	1045.72	364296	6.38794	9.51203	1.08679	3.88113	1.93802	0.26775	1.60462	0.82797	1529.37	21.8468	1609.76	15.648	1716.57	19.9791	1716.57	19.9791	89.0946
LMC-01-44	240.116	163135	1.86821	9.51013	1.07834	4.30224	1.86131	0.296743	1.51712	0.815082	1675.14	22.3803	1693.79	15.3361	1716.94	19.8228	1716.94	19.8228	97.5652
LMC-01-52	2702.77	681697	2.14361	9.50888	0.979547	4.00244	1.63151	0.276028	1.30473	0.799706	1571.33	18.1942	1634.69	13.2553	1717.18	18.006	1717.18	18.006	91.5062
LMC-01-260	557.872	170021	2.31989	9.50481	0.771103	4.13373	1.43208	0.28496	1.20676	0.842659	1616.29	17.2518	1661	11.7092	1717.97	14.1742	1717.97	14.1742	94.0817
LMC-01-238	1933.91	236644	11.4216	9.49446	0.873287	4.04105	1.55071	0.278268	1.28144	0.826354	1582.63	17.9828	1642.5	12.6228	1719.97	16.0486	1719.97	16.0486	92.0151
LMC-01-276	144.181	110864	2.28343	9.47524	1.20524	4.4066	1.82813	0.302825	1.37457	0.751901	1705.3	20.5965	1713.58	15.1304	1723.7	22.1355	1723.7	22.1355	98.933
LMC-01-71	868.648	156568	18.8776	9.46123	0.893054	4.10141	1.46323	0.281436	1.1591	0.792148	1598.59	16.4105	1654.58	11.9456	1726.41	16.3968	1726.41	16.3968	92.5961
LMC-01-247	133.277	87181	1.49829	9.46072	1.07774	3.96524	2.11087	0.272077	1.81501	0.859839	1551.34	25.0252	1627.11	17.1183	1726.51	19.7879	1726.51	19.7879	89.8538
LMC-01-207	1268.66	238032	5.44488	9.44368	1.15752	4.26549	2.13102	0.292152	1.78925	0.839619	1652.27	26.0787	1686.73	17.5304	1729.82	21.2442	1729.82	21.2442	95.5171
LMC-01-13	281.88	141276	1.70667	9.43516	1.07211	4.49131	1.87496	0.307341	1.53819	0.820388	1727.61	23.3111	1729.37	15.5723	1731.48	19.6724	1731.48	19.6724	99.7767
LMC-01-177	1343.62	121265	7.60495	9.42175	1.18873	3.54435	1.91165	0.242196	1.49711	0.783149	1398.1	18.817	1537.17	15.1403	1734.09	21.8055	1734.09	21.8055	80.6248
LMC-01-205	621.575	99445.5	7.08408	9.38846	3.18015	3.99942	3.56206	0.272326	1.60466	0.450487	1552.6	22.1409	1634.08	28.9418	1740.58	58.3001	1740.58	58.3001	89.2004
LMC-01-258	1556.89	382850	10.2751	9.38544	1.25188	4.0886	2.36225	0.278309	2.00325	0.848027	1582.84	28.1156	1652.03	19.2745	1741.17	22.9437	1741.17	22.9437	90.907
LMC-01-217	828.517	8.6311e+06	1.90084	9.36915	1.20142	4.37476	1.86339	0.297272	1.42437	0.764396	1677.77	21.041	1707.58	15.4015	1744.35	22.01	1744.35	22.01	96.1831
LMC-01-121	817.901	60174.8	0.80406	9.35584	1.15009	4.3819	1.65441	0.297333	1.18927	0.718848	1678.07	17.5708	1708.93	13.6781	1746.95	21.0627	1746.95	21.0627	96.0572
LMC-01-116	2421.54	354879	32.8006	9.34624	0.827476	3.7652	1.40787	0.255225	1.13903	0.809044	1465.37	14.9299	1585.36	11.2958	1748.83	15.1501	1748.83	15.1501	83.7912
LMC-01-231	1872.14	153434	1.91905	9.30285	1.1475	4.37901	1.62544	0.295454	1.15121	0.708247	1668.73	16.9255	1708.39	13.4369	1757.35	20.9881	1757.35	20.9881	94.9573
LMC-01-286	1289.07	121226	2.4088	9.27973	0.849759	4.51591	1.77203	0.303934	1.55499	0.87752	1710.79	23.3653	1733.9	14.7319	1761.9	15.5346	1761.9	15.5346	97.0991
LMC-01-105	727.538	171424	2.5592	9.24414	0.975135	4.70059	1.491	0.31515	1.12792	0.756484	1766	17.4237	1767.35	12.4843	1768.92	17.8094	1768.92	17.8094	99.8352
LMC-01-306	674.197	201586	4.35707	9.24138	0.97168	4.37481	1.64873	0.293221	1.33198	0.807879	1657.61	19.4688	1707.59	13.6271	1769.46	17.7451	1769.46	17.7451	93.6784
LMC-01-60	400.709	230345	3.60369	9.23514	0.877967	4.604	1.408	0.308374	1.10074	0.781777	1732.7	16.7244	1749.99	11.7459	1770.7	16.031	1770.7	16.031	97.8541
LMC-01-287	382.886	2.12526e+06	2.08898	9.19516	0.950428	4.55826	1.62029	0.303988	1.31226	0.809892	1711.06	19.7207	1741.67	13.493	1778.62	17.3373	1778.62	17.3373	96.2015
LMC-01-97	841.21	296439	4.94611	8.84362	1.25896	4.81138	2.37595	0.308602	2.01498	0.848074	1733.82	30.6326	1786.89	19.9762	1849.41	22.7683	1849.41	22.7683	93.7499
LMC-01-199	844.09	182964	1.91973	8.81109	1.01401	4.88136	2.12954	0.311939	1.87263	0.879357	1750.24	28.703	1799.04	17.9483	1856.07	18.3229	1856.07	18.3229	94.298
LMC-01-33	2582.25	43524.6	1.3395	8.70202	1.74598	4.85473	2.30325	0.306397	1.50217	0.652196	1722.95	22.7116	1794.44	19.3947	1878.55	31.4653	1878.55	31.4653	91.7172
LMC-01-245	239.617	129944	2.0359	7.46347	1.28725	6.18986	1.82287	0.335058	1.29068	0.708046	1862.85	20.8813	2003.02	15.9361	2150.84	22.4801	2150.84	22.4801	86.6104
LMC-01-181	796.327	53851.7	1.71235	7.16075	0.787172	6.89655	1.81292	0.35817	1.6331	0.900816	1973.49	27.7632	2098.21	16.0783	2222.86	13.6375	2222.86	13.6375	88.7817
LMC-01-49	1374.43	1.27944e+06	1.25212	6.89216	0.953253	7.24533	1.8489	0.36217	1.58422	0.856843	1992.45	27.153	2142.1	16.4981	2288.86	16.3986	2288.86	16.3986	87.0499
LMC-01-94	1060.76	80399.3	5.23209	6.68282	1.10831	7.14453	1.79962	0.346284	1.41785	0.787859	1916.83	23.5096	2129.61	16.0308	2341.77	18.9605	2341.77	18.9605	81.8537
MCP-22 (Deformed gravels of Whitewater)
MCP-22-60	7410.2	200268	9.40531	20.8097	1.03185	0.0753352	1.806	0.01137	1.4822	0.820709	72.8824	1.07418	73.7497	1.2847	101.971	24.4228	72.8824	1.07418	NA
MCP-22-180	1283.22	352552	10.0914	21.0129	1.6883	0.0756121	2.24867	0.0115233	1.48531	0.660528	73.859	1.09077	74.0111	1.60506	78.9035	40.1194	73.859	1.09077	NA
MCP-22-225	1240.2	43980.7	4.44609	20.8997	2.28365	0.0760824	2.75741	0.0115325	1.5454	0.560453	73.9179	1.1358	74.4551	1.97957	91.7249	54.1324	73.9179	1.1358	NA
MCP-22-135	1188.84	89651.5	4.93711	20.7745	2.10145	0.0765723	2.52576	0.0115372	1.40119	0.554761	73.9478	1.03023	74.9172	1.82411	105.935	49.6703	73.9478	1.03023	NA
MCP-22-25	251.189	11324.2	1.17681	20.987	3.1381	0.0760401	3.65885	0.0115742	1.88136	0.514194	74.1838	1.38766	74.4151	2.62537	81.8308	74.5225	74.1838	1.38766	NA
MCP-22-256	128.783	8917.5	1.41179	19.0188	5.55578	0.0840336	5.99778	0.0115914	2.25979	0.37677	74.2931	1.66923	81.9302	4.721	310.706	126.551	74.2931	1.66923	NA
MCP-22-106	235.275	33940.3	0.883249	21.6657	3.79715	0.0737875	4.03231	0.0115946	1.35688	0.336503	74.3134	1.00256	72.2873	2.81351	5.74919	91.4552	74.3134	1.00256	NA
MCP-22-213	183.672	6740.54	1.04314	21.1335	5.41603	0.0760351	5.67584	0.0116542	1.69758	0.299088	74.6937	1.26066	74.4104	4.0724	65.3123	129.029	74.6937	1.26066	NA
MCP-22-307	1669.25	94038.3	6.89411	20.7447	1.55311	0.0775549	1.95837	0.0116685	1.19291	0.609137	74.7844	0.88696	75.8436	1.43118	109.334	36.688	74.7844	0.88696	NA
MCP-22-272	607.051	36632.2	3.09082	20.7041	1.89157	0.077949	2.37735	0.0117048	1.44004	0.605736	75.0161	1.074	76.2148	1.74556	113.984	44.6499	75.0161	1.074	NA
MCP-22-153	812.088	49696.3	0.807745	21.0922	1.94694	0.0767899	2.41019	0.011747	1.42072	0.589462	75.2845	1.06336	75.1224	1.74524	69.9704	46.3122	75.2845	1.06336	NA
MCP-22-305	519.294	40179.7	1.07253	21.0252	2.60076	0.0770548	2.89051	0.01175	1.26138	0.436387	75.304	0.944343	75.3721	2.09974	77.5112	61.792	75.304	0.944343	NA
MCP-22-282	398.885	12840.2	1.51562	20.3342	2.94369	0.0797358	3.20155	0.0117592	1.25882	0.393192	75.3625	0.943156	77.8965	2.40064	156.341	68.9224	75.3625	0.943156	NA
MCP-22-278	462.049	46634.6	2.46828	20.1935	2.20803	0.0804997	2.70652	0.0117898	1.56521	0.578309	75.5571	1.17572	78.6146	2.04744	172.542	51.5488	75.5571	1.17572	NA
MCP-22-11	834.662	138016	1.81453	21.2813	2.00403	0.0764921	2.57989	0.0118063	1.62471	0.629759	75.6623	1.22211	74.8415	1.86139	48.6876	47.873	75.6623	1.22211	NA
MCP-22-298	405.636	27845.7	1.09649	20.359	3.57246	0.079979	4.03809	0.0118095	1.88246	0.466176	75.683	1.41637	78.1252	3.03646	153.482	83.7013	75.683	1.41637	NA
MCP-22-143	781.443	70327.2	4.91842	20.2387	1.4856	0.0804641	2.16942	0.0118109	1.58094	0.728739	75.6921	1.18965	78.5812	1.64046	167.318	34.7276	75.6921	1.18965	NA
MCP-22-249	878.444	165331	0.616751	21.0466	1.61888	0.077382	2.04197	0.0118119	1.24453	0.609475	75.6983	0.936579	75.6806	1.48919	75.1196	38.4835	75.6983	0.936579	NA
MCP-22-65	1164.31	77081.5	1.60231	19.9484	3.5305	0.081667	3.85335	0.0118155	1.54397	0.400684	75.7212	1.16228	79.711	2.95408	200.976	82.0081	75.7212	1.16228	NA
MCP-22-52	827.713	36713.7	2.01113	20.3419	2.3567	0.0802533	2.88551	0.01184	1.66497	0.577012	75.8775	1.25593	78.3831	2.17666	155.437	55.1885	75.8775	1.25593	NA
MCP-22-157	499.25	36859.9	1.10672	20.3329	2.52052	0.0803038	2.90102	0.0118423	1.43627	0.495091	75.8917	1.08362	78.4305	2.18963	156.487	58.9948	75.8917	1.08362	NA
MCP-22-5	760.202	43048	6.4319	21.4763	2.03327	0.0761012	2.50285	0.0118536	1.45947	0.583124	75.9636	1.10216	74.4727	1.79723	26.8516	48.7428	75.9636	1.10216	NA
MCP-22-59	518.808	28961.7	0.774092	17.5128	3.31261	0.0934618	3.71238	0.011871	1.67583	0.451415	76.075	1.26739	90.7231	3.22192	495.415	73.0428	76.075	1.26739	NA
MCP-22-209	435.8	42001	0.6976	17.2343	6.87075	0.0951408	7.11325	0.0118921	1.84148	0.258881	76.2091	1.39511	92.281	6.27481	530.687	150.69	76.2091	1.39511	NA
MCP-22-160	98.545	17662.9	3.59173	19.2984	5.64389	0.0850164	6.10424	0.0118993	2.32559	0.380979	76.2553	1.76294	82.8503	4.85659	277.398	129.324	76.2553	1.76294	NA
MCP-22-150	965.022	38081.5	2.39446	20.9642	2.71797	0.0782934	3.14575	0.0119043	1.5838	0.503473	76.2867	1.20111	76.5392	2.31923	84.4067	64.4847	76.2867	1.20111	NA
MCP-22-206	1531.33	46213.3	1.1944	21.147	1.85419	0.0779563	2.53609	0.0119564	1.73024	0.682247	76.6186	1.31784	76.2217	1.86228	63.794	44.1718	76.6186	1.31784	NA
MCP-22-210	2451.03	1.93825e+06	23.466	20.5117	1.77601	0.0805562	2.28001	0.0119839	1.42977	0.627088	76.7942	1.09147	78.6677	1.72592	135.954	41.726	76.7942	1.09147	NA
MCP-22-47	107.886	86703	1.24743	19.9933	5.90545	0.0828289	6.31746	0.0120106	2.2441	0.355221	76.964	1.71688	80.8011	4.90679	195.796	137.329	76.964	1.71688	NA
MCP-22-19	674.093	36031.1	0.432195	20.32	2.31209	0.0815691	2.63559	0.0120212	1.26512	0.480016	77.0314	0.968744	79.6191	2.01827	157.995	54.0954	77.0314	0.968744	NA
MCP-22-236	493.352	42655.6	1.36992	20.3313	2.8381	0.0819664	3.26249	0.0120865	1.60906	0.4932	77.4473	1.23872	79.992	2.50959	156.674	66.4369	77.4473	1.23872	NA
MCP-22-73	318.153	10853.9	1.57369	21.0649	3.57811	0.079139	3.89115	0.0120906	1.52911	0.392971	77.4737	1.17757	77.3352	2.89749	73.0562	85.0895	77.4737	1.17757	NA
MCP-22-242	145.482	73620.2	0.743676	20.4213	3.69069	0.0816985	3.96399	0.0121003	1.44637	0.364877	77.5355	1.11473	79.7406	3.03999	146.342	86.5834	77.5355	1.11473	NA
MCP-22-32	295.249	11431	0.998352	20.7577	3.01139	0.0804229	3.19516	0.0121076	1.06799	0.334253	77.5819	0.823603	78.5425	2.41496	107.888	71.1441	77.5819	0.823603	NA
MCP-22-62	3808.38	126312	12.5334	20.8512	1.26895	0.0801475	1.81867	0.0121205	1.30282	0.716358	77.6639	1.00575	78.2836	1.37022	97.2168	30.0566	77.6639	1.00575	NA
MCP-22-20	63.1687	2989.75	0.872438	18.4549	4.99768	0.0906389	5.3941	0.0121318	2.02967	0.376276	77.736	1.56831	88.0983	4.55182	378.77	112.465	77.736	1.56831	NA
MCP-22-227	1089.35	28203	1.46067	20.5541	2.00541	0.0814247	2.38728	0.0121382	1.29516	0.542524	77.7765	1.00128	79.4835	1.82513	131.105	47.1696	77.7765	1.00128	NA
MCP-22-101	465.946	25955.8	1.45441	21.3196	2.33525	0.0786097	2.77487	0.012155	1.49883	0.540145	77.8837	1.16032	76.837	2.05345	44.4003	55.8226	77.8837	1.16032	NA
MCP-22-129	615.522	47859.5	0.538062	20.7775	2.32498	0.0806862	2.70527	0.0121588	1.38309	0.511257	77.9079	1.07105	78.7899	2.05088	105.596	54.9667	77.9079	1.07105	NA
MCP-22-118	323.882	27163.4	1.67885	20.8689	3.59201	0.080607	3.93591	0.0122003	1.60899	0.408798	78.1722	1.25019	78.7155	2.98114	95.2142	85.0562	78.1722	1.25019	NA
MCP-22-105	352.06	42803.6	0.274236	20.2516	3.19132	0.0830732	3.62275	0.0122017	1.71458	0.47328	78.1811	1.33238	81.0302	2.82145	165.83	74.6029	78.1811	1.33238	NA
MCP-22-119	210.447	22488.3	1.37888	18.9957	4.40277	0.0889406	4.70997	0.0122533	1.67315	0.355235	78.5101	1.30562	86.516	3.90612	313.462	100.19	78.5101	1.30562	NA
MCP-22-159	286.92	210913	0.7524	19.8081	3.18512	0.085877	3.80784	0.0123373	2.08678	0.548022	79.0446	1.63942	83.6554	3.05778	217.336	73.7713	79.0446	1.63942	NA
MCP-22-312	61.9092	31207.7	1.54574	22.0306	6.57151	0.0774571	7.03855	0.0123762	2.52119	0.358197	79.2922	1.98686	75.7514	5.13781	34.5744	159.593	79.2922	1.98686	NA
MCP-22-38	565.911	155947	0.603823	21.0266	2.6831	0.0811737	3.04902	0.0123789	1.44828	0.474998	79.3097	1.14159	79.2479	2.3244	77.3597	63.7451	79.3097	1.14159	NA
MCP-22-7	326.18	233903	0.94978	20.6552	3.68454	0.0827176	4.0531	0.0123916	1.68871	0.416648	79.3903	1.33245	80.6967	3.14413	119.542	86.8747	79.3903	1.33245	NA
MCP-22-195	468.414	33186.7	0.751126	21.8169	2.47228	0.0790972	3.02124	0.0125156	1.73659	0.574793	80.1803	1.38378	77.2958	2.24862	10.9772	59.7015	80.1803	1.38378	NA
MCP-22-255	320.836	817890	0.695431	21.4213	3.03816	0.081497	3.37735	0.0126615	1.47517	0.436782	81.1091	1.189	79.5514	2.58419	33.0307	72.7672	81.1091	1.189	NA
MCP-22-275	517.242	24511.5	1.21322	21.0235	3.09943	0.083492	3.52641	0.0127306	1.68199	0.476969	81.5485	1.363	81.4227	2.7592	77.7095	73.6418	81.5485	1.363	NA
MCP-22-122	382.27	1.51415e+06	0.922488	21.1198	2.52048	0.0893379	3.04782	0.0136843	1.7136	0.562237	87.6167	1.49124	86.8864	2.53801	66.8447	60.0015	87.6167	1.49124	NA
MCP-22-72	200.389	6081.14	5.06985	20.3654	4.28097	0.0942912	4.67142	0.0139272	1.8696	0.400221	89.1608	1.65547	91.4929	4.08713	152.745	100.303	89.1608	1.65547	NA
MCP-22-147	192.7	17625.2	4.24519	20.5717	4.22663	0.0959854	4.52872	0.014321	1.62631	0.359109	91.6646	1.4802	93.0638	4.02725	129.107	99.4645	91.6646	1.4802	NA
MCP-22-245	188.304	7294.93	1.00898	20.9475	4.37092	0.0995257	4.59546	0.0151205	1.41893	0.308767	96.7436	1.36247	96.3384	4.22368	86.3429	103.7	96.7436	1.36247	NA
MCP-22-137	301.745	39022.9	1.16406	20.1265	2.47391	0.120518	3.38182	0.0175922	2.30575	0.681807	112.42	2.56966	115.542	3.69331	180.293	57.6742	112.42	2.56966	NA
MCP-22-70	1379.55	188755	3.30243	20.4081	1.44941	0.124657	1.89166	0.0184509	1.21556	0.64259	117.858	1.41963	119.285	2.12898	147.858	33.9703	117.858	1.41963	NA
MCP-22-56	840.083	33712.7	0.666948	19.4914	2.13355	0.134717	2.49419	0.0190443	1.29188	0.517955	121.613	1.55637	128.328	3.00674	254.561	49.0595	121.613	1.55637	NA
MCP-22-46	1088.48	27904.9	1.10843	17.3788	3.23081	0.161759	3.46885	0.0203886	1.26287	0.364059	130.111	1.62666	152.242	4.90425	512.339	71.013	130.111	1.62666	NA
MCP-22-230	1247.91	75201.3	6.96746	20.1662	1.40782	0.141278	1.97566	0.0206631	1.3861	0.701588	131.846	1.80895	134.181	2.48328	175.703	32.8373	131.846	1.80895	NA
MCP-22-310	26.4946	2969.35	0.732563	19.9111	9.75168	0.15087	10.1267	0.021787	2.73039	0.269622	138.94	3.75301	142.68	13.4803	205.326	226.679	138.94	3.75301	NA
MCP-22-183	61.1529	25528	0.950294	19.1438	4.65278	0.158547	4.95922	0.0220133	1.71624	0.34607	140.368	2.383	149.431	6.8912	295.767	106.221	140.368	2.383	NA
MCP-22-40	44.7024	51204.7	1.27299	18.5969	6.12336	0.164919	6.51993	0.0222439	2.23919	0.343438	141.822	3.14098	155	9.3726	361.505	138.225	141.822	3.14098	NA
MCP-22-43	216.129	14126.2	0.403564	20.5116	2.9353	0.150605	3.37586	0.0224046	1.66747	0.493939	142.835	2.35554	142.446	4.48672	135.96	68.9738	142.835	2.35554	NA
MCP-22-201	149.782	34366	0.589246	19.2169	4.32851	0.160789	4.62771	0.0224098	1.63696	0.353731	142.868	2.31297	151.393	6.50885	287.037	98.9878	142.868	2.31297	NA
MCP-22-235	158.84	35608	0.711165	19.7894	3.13327	0.156285	3.64709	0.022431	1.86651	0.511782	143.002	2.63976	147.446	5.00532	219.516	72.5128	143.002	2.63976	NA
MCP-22-146	339.841	44588.9	1.14633	20.3577	3.05643	0.152877	3.41753	0.0225719	1.52897	0.44739	143.89	2.17566	144.449	4.60154	153.627	71.6213	143.89	2.17566	NA
MCP-22-264	33.7702	2918.68	0.637677	18.4004	9.22712	0.169146	9.47485	0.0225729	2.15248	0.227178	143.896	3.06302	158.677	13.9195	385.423	207.678	143.896	3.06302	NA
MCP-22-297	44.1359	11196.3	0.920223	22.3173	5.56927	0.140147	6.12452	0.0226842	2.54814	0.416055	144.598	3.64354	133.175	7.64421	66.0454	136.026	144.598	3.64354	NA
MCP-22-306	52.4605	6301.9	0.662823	19.4968	5.72235	0.160952	6.21011	0.0227594	2.41252	0.388482	145.072	3.46079	151.537	8.74225	253.911	131.685	145.072	3.46079	NA
MCP-22-315	32.7575	3091.01	0.957726	20.3807	7.51065	0.154504	8.10949	0.022838	3.05842	0.377141	145.567	4.40217	145.881	11.0201	150.96	176.205	145.567	4.40217	NA
MCP-22-45	26.1186	1912.51	0.735072	19.3379	9.46296	0.163095	9.85538	0.0228744	2.75336	0.279376	145.796	3.96924	153.409	14.0332	272.668	217.3	145.796	3.96924	NA
MCP-22-295	62.7449	4742.53	0.516025	19.0231	6.57001	0.166128	6.97213	0.0229204	2.33359	0.334703	146.087	3.37073	156.053	10.0857	310.177	149.728	146.087	3.37073	NA
MCP-22-54	453.716	78378.8	1.35434	19.8669	2.24325	0.159079	2.88602	0.0229213	1.81575	0.629153	146.092	2.62284	149.896	4.02189	210.495	52.0122	146.092	2.62284	NA
MCP-22-154	113.63	28457.2	1.58956	19.9025	4.61536	0.159121	4.91664	0.0229685	1.69465	0.344677	146.39	2.45284	149.933	6.85335	206.348	107.124	146.39	2.45284	NA
MCP-22-116	53.0017	10289.5	0.851993	18.7433	5.69788	0.169064	5.96051	0.0229825	1.74981	0.293568	146.478	2.53418	158.606	8.75259	343.798	129.026	146.478	2.53418	NA
MCP-22-168	52.4232	6168.24	0.954602	20.2052	6.18317	0.157033	6.56406	0.0230118	2.20347	0.335687	146.663	3.19518	148.102	9.04603	171.197	144.467	146.663	3.19518	NA
MCP-22-14	55.3619	5253.12	1.06454	18.9262	6.74649	0.16805	7.00531	0.0230676	1.88661	0.269311	147.014	2.7422	157.725	10.2341	321.812	153.418	147.014	2.7422	NA
MCP-22-250	75.0571	35351.4	0.811717	19.4501	4.96561	0.164038	5.4148	0.0231401	2.15937	0.398789	147.471	3.14829	154.232	7.74817	259.4	114.114	147.471	3.14829	NA
MCP-22-309	322.844	125559	0.329863	20.1344	2.71388	0.158638	3.09421	0.0231656	1.48627	0.480339	147.632	2.16928	149.51	4.30171	179.379	63.2819	147.632	2.16928	NA
MCP-22-77	54.8186	7353.49	0.74627	18.7333	4.90218	0.170734	5.4012	0.023197	2.26751	0.419815	147.83	3.3139	160.056	7.99817	345.044	110.965	147.83	3.3139	NA
MCP-22-26	80.2605	9168.97	0.85532	20.8989	5.16739	0.153052	5.47243	0.0231985	1.80152	0.3292	147.839	2.63305	144.603	7.37576	91.8374	122.467	147.839	2.63305	NA
MCP-22-267	43.6934	4261.05	0.709585	19.8788	7.84714	0.161013	8.09306	0.023214	1.97991	0.244643	147.937	2.89567	151.589	11.3968	209.079	182.147	147.937	2.89567	NA
MCP-22-289	25.8952	5370.09	0.614114	18.7646	7.15757	0.170607	7.55603	0.0232187	2.42131	0.320448	147.966	3.54191	159.946	11.1822	341.214	162.232	147.966	3.54191	NA
MCP-22-191	86.5763	46741	0.661717	20.895	4.37043	0.153428	4.65819	0.0232513	1.61184	0.346022	148.171	2.36104	144.934	6.29168	92.2502	103.56	148.171	2.36104	NA
MCP-22-174	48.8569	7341.94	0.721835	20.3939	5.51571	0.15739	5.80696	0.0232797	1.81596	0.312722	148.35	2.66322	148.416	8.01837	149.453	129.379	148.35	2.66322	NA
MCP-22-304	616.232	61823	0.791603	20.2762	2.013	0.15858	2.83031	0.0233202	1.9896	0.702961	148.606	2.92284	149.46	3.93358	163.001	47.0614	148.606	2.92284	NA
MCP-22-238	49.0016	4152.88	1.06153	19.7121	5.78301	0.163527	6.01666	0.0233788	1.66042	0.27597	148.975	2.44524	153.786	8.58636	228.574	133.695	148.975	2.44524	NA
MCP-22-97	138.906	37721.9	0.686944	19.6438	3.51016	0.164399	3.78966	0.0234221	1.42839	0.376918	149.247	2.10735	154.547	5.43291	236.578	80.9723	149.247	2.10735	NA
MCP-22-55	52.8159	3863.16	1.03083	20.3225	5.39502	0.158971	5.69362	0.0234312	1.81964	0.319592	149.305	2.68559	149.802	7.93001	157.665	126.348	149.305	2.68559	NA
MCP-22-75	53.9619	43510	0.601591	18.1257	6.47849	0.178244	6.69428	0.0234319	1.68596	0.251851	149.309	2.48836	166.548	10.2832	419.111	144.807	149.309	2.48836	NA
MCP-22-192	147.549	68314.9	0.548775	20.0213	3.05911	0.161369	3.51633	0.023432	1.73391	0.493102	149.31	2.55914	151.9	4.96103	192.546	71.1522	149.31	2.55914	NA
MCP-22-246	65.0726	9717.13	0.60169	18.3014	5.871	0.176561	6.09279	0.0234357	1.62891	0.267351	149.333	2.40455	165.097	9.28407	397.524	131.724	149.333	2.40455	NA
MCP-22-79	547.006	37756	0.640656	18.3714	3.13294	0.175925	3.58805	0.0234407	1.74894	0.487434	149.364	2.58226	164.548	5.45056	388.96	70.3635	149.364	2.58226	NA
MCP-22-121	91.6944	97580.8	1.3312	19.4423	3.42955	0.166263	3.78042	0.0234445	1.59051	0.420722	149.389	2.34871	156.171	5.47234	260.366	78.8176	149.389	2.34871	NA
MCP-22-200	29.7944	6350.36	1.24017	17.9039	7.25792	0.180677	7.86859	0.0234612	3.03929	0.386256	149.493	4.49126	168.643	12.227	446.542	161.496	149.493	4.49126	NA
MCP-22-39	509.477	93542.6	5.01938	20.115	2.14946	0.16082	2.82311	0.0234618	1.83024	0.648306	149.497	2.70467	151.421	3.97133	181.624	50.08	149.497	2.70467	NA
MCP-22-241	297.881	44393.7	0.949478	19.7913	2.15876	0.163557	2.70305	0.023477	1.62672	0.60181	149.593	2.40545	153.812	3.85806	219.321	49.9615	149.593	2.40545	NA
MCP-22-94	38.3943	30639.9	0.683851	18.4273	6.66814	0.175708	6.93916	0.0234829	1.92035	0.276742	149.631	2.84035	164.361	10.5304	382.137	150.01	149.631	2.84035	NA
MCP-22-115	46.0043	3084.34	1.43242	21.8506	6.74479	0.148258	7.18741	0.0234953	2.48328	0.345505	149.709	3.67485	140.373	9.42312	14.7052	163.178	149.709	3.67485	NA
MCP-22-24	21.4064	22945.6	1.08586	16.1668	8.17602	0.200444	8.73527	0.0235026	3.07533	0.352059	149.754	4.55236	185.502	14.8111	669.11	175.263	149.754	4.55236	NA
MCP-22-44	34.749	5963.12	0.653043	19.0972	7.9075	0.169901	8.27151	0.0235322	2.42677	0.293389	149.941	3.59673	159.333	12.1978	301.351	180.546	149.941	3.59673	NA
MCP-22-165	51.7478	9688.33	1.15402	19.0788	4.85096	0.170102	5.48372	0.0235374	2.55724	0.466332	149.974	3.79091	159.507	8.09468	303.517	110.598	149.974	3.79091	NA
MCP-22-299	23.2013	10723.9	1.05322	18.3175	7.93875	0.177356	8.46411	0.0235619	2.93554	0.346822	150.128	4.35615	165.783	12.9471	395.559	178.281	150.128	4.35615	NA
MCP-22-123	38.9742	4019.34	0.636573	17.9037	7.52226	0.181462	7.94948	0.0235627	2.57097	0.323413	150.133	3.81528	169.317	12.3981	446.566	167.369	150.133	3.81528	NA
MCP-22-222	46.6723	5623.81	0.818402	18.9524	6.50342	0.171629	6.73796	0.0235915	1.76227	0.261543	150.314	2.61829	160.832	10.0224	318.624	147.969	150.314	2.61829	NA
MCP-22-314	58.5197	5952.82	1.05812	20.2352	6.1796	0.160822	6.40893	0.0236022	1.69912	0.265117	150.382	2.52559	151.423	9.01587	167.727	144.465	150.382	2.52559	NA
MCP-22-182	80.2064	9258.41	0.472808	21.0716	4.84962	0.154452	5.24782	0.0236042	2.00517	0.382096	150.395	2.98076	145.835	7.12909	72.2866	115.347	150.395	2.98076	NA
MCP-22-244	1458.67	210152	1.93668	20.1519	1.19836	0.16153	2.2429	0.0236085	1.89593	0.845301	150.421	2.81886	152.042	3.16712	177.361	27.932	150.421	2.81886	NA
MCP-22-178	112.26	40282	0.419235	19.6062	4.80164	0.166103	5.13068	0.0236194	1.8078	0.352352	150.49	2.68906	156.031	7.42085	241.016	110.725	150.49	2.68906	NA
MCP-22-205	42.2982	5671.36	0.590538	20.6298	6.08399	0.15793	6.48613	0.0236298	2.24832	0.346636	150.555	3.34575	148.89	8.98275	122.437	143.407	150.555	3.34575	NA
MCP-22-189	52.7827	3564.36	0.830191	20.0571	5.62326	0.162528	6.13583	0.0236426	2.45507	0.40012	150.636	3.65534	152.914	8.71041	188.342	130.953	150.636	3.65534	NA
MCP-22-102	40.5745	15722.5	0.651878	19.2518	6.38077	0.169337	6.61255	0.0236441	1.73538	0.262438	150.645	2.58396	158.843	9.72354	282.931	146.087	150.645	2.58396	NA
MCP-22-258	76.4102	15180.4	1.18705	19.737	5.26884	0.165215	5.49584	0.02365	1.5632	0.284434	150.682	2.32816	155.258	7.91256	225.695	121.862	150.682	2.32816	NA
MCP-22-179	25.2854	1416.46	0.695194	21.3155	8.58668	0.153122	9.04494	0.0236719	2.84249	0.314264	150.821	4.2373	144.665	12.1961	44.8633	205.524	150.821	4.2373	NA
MCP-22-58	22.0262	13499.9	0.744726	17.1651	8.73269	0.190164	9.17594	0.023674	2.81746	0.307049	150.834	4.20036	176.769	14.8879	539.449	191.347	150.834	4.20036	NA
MCP-22-111	35.6635	8349.44	0.79381	18.9619	7.02916	0.172271	7.58354	0.0236914	2.84623	0.375316	150.944	4.24629	161.388	11.3163	317.495	159.959	150.944	4.24629	NA
MCP-22-166	80.5778	25267.8	1.11904	19.4039	5.38178	0.168465	5.82742	0.0237081	2.23501	0.383533	151.049	3.33671	158.086	8.53121	264.902	123.593	151.049	3.33671	NA
MCP-22-300	38.037	18193.7	0.60063	17.6217	7.46032	0.185538	7.81066	0.0237126	2.31299	0.296132	151.077	3.45377	172.815	12.4124	481.785	164.983	151.077	3.45377	NA
MCP-22-185	239.17	231638	1.30145	22.2404	4.98464	0.147018	5.24631	0.0237144	1.63617	0.311872	151.088	2.44332	139.276	6.82795	57.6245	121.524	151.088	2.44332	NA
MCP-22-294	495.168	47582.4	1.1164	19.3697	2.36072	0.168841	2.83835	0.0237191	1.57584	0.555194	151.118	2.35368	158.413	4.16314	268.908	54.1427	151.118	2.35368	NA
MCP-22-132	33.2335	9194.45	0.847882	20.9091	6.72348	0.156435	7.13111	0.023723	2.37644	0.33325	151.142	3.55003	147.578	9.79522	90.6495	159.45	151.142	3.55003	NA
MCP-22-177	47.5067	15192.5	1.24183	18.8469	8.23302	0.173674	8.5415	0.0237395	2.27478	0.266321	151.246	3.40047	162.602	12.8343	331.34	186.986	151.246	3.40047	NA
MCP-22-71	704.698	44712.8	1.10403	20.5754	1.70509	0.15923	2.23008	0.0237613	1.43733	0.644521	151.384	2.15054	150.029	3.11032	128.687	40.099	151.384	2.15054	NA
MCP-22-120	505.9	113454	1.01622	19.8979	1.68026	0.164758	2.18377	0.0237767	1.39484	0.638731	151.481	2.08829	154.86	3.13654	206.892	38.9797	151.481	2.08829	NA
MCP-22-114	45.742	3117.4	0.628556	20.686	6.01038	0.158547	6.52743	0.0237865	2.5461	0.390062	151.543	3.81343	149.43	9.07041	116.035	141.86	151.543	3.81343	NA
MCP-22-138	88.6475	39697	1.69434	20.2373	4.58942	0.162074	4.82896	0.0237884	1.50203	0.311046	151.554	2.24983	152.517	6.83865	167.49	107.263	151.554	2.24983	NA
MCP-22-103	32.5405	12042.8	0.747768	18.0357	6.64461	0.181988	6.97138	0.0238053	2.10933	0.30257	151.661	3.16169	169.77	10.8992	430.218	148.229	151.661	3.16169	NA
MCP-22-162	323.329	46152.7	0.647105	17.153	4.26843	0.191567	4.53194	0.023832	1.52284	0.336023	151.829	2.28509	177.965	7.39817	541.007	93.3991	151.829	2.28509	NA
MCP-22-198	50.9107	5259.19	1.2978	21.1996	6.32964	0.155024	6.68574	0.0238355	2.15287	0.322009	151.851	3.23095	146.338	9.11168	57.853	151.017	151.851	3.23095	NA
MCP-22-18	28.5011	7742.11	1.07491	18.8084	7.63976	0.17479	8.28946	0.0238433	3.21703	0.388087	151.9	4.82955	163.568	12.5238	335.969	173.352	151.9	4.82955	NA
MCP-22-247	69.9584	10259.8	1.08373	18.894	5.29661	0.174096	5.64337	0.0238568	1.94771	0.345132	151.985	2.9256	162.968	8.49697	325.642	120.311	151.985	2.9256	NA
MCP-22-36	241.666	24775.3	1.24083	20.021	2.81161	0.164442	3.2686	0.023878	1.66691	0.509978	152.118	2.506	154.584	4.68694	192.571	65.3857	152.118	2.506	NA
MCP-22-48	820.234	249617	0.597141	19.962	1.78643	0.164969	2.5878	0.0238839	1.87226	0.723496	152.155	2.81539	155.043	3.72092	199.42	41.4838	152.155	2.81539	NA
MCP-22-224	233.875	4.17038e+06	0.37537	20.0593	2.76445	0.164248	3.06037	0.0238955	1.31289	0.428996	152.228	1.97517	154.415	4.38391	188.085	64.3707	152.228	1.97517	NA
MCP-22-240	325.464	32868.6	0.381119	20.2702	3.0583	0.162559	3.30878	0.0238983	1.26287	0.381671	152.246	1.90014	152.941	4.69783	163.691	71.5185	152.246	1.90014	NA
MCP-22-313	409.033	32966.1	4.44814	19.9637	1.84106	0.165055	2.30489	0.0238983	1.38674	0.60165	152.246	2.08652	155.118	3.31562	199.194	42.7744	152.246	2.08652	NA
MCP-22-218	242.472	76729.1	0.63875	19.7091	2.97707	0.16725	3.23074	0.0239074	1.25489	0.388421	152.304	1.88884	157.03	4.70043	228.917	68.7858	152.304	1.88884	NA
MCP-22-226	519.239	40955.8	0.986239	20.4344	2.3173	0.161361	2.93918	0.0239144	1.80801	0.615142	152.348	2.72217	151.894	4.14658	144.792	54.3871	152.348	2.72217	NA
MCP-22-173	764.877	220149	1.09908	20.4037	1.47255	0.161738	2.09544	0.0239342	1.49079	0.711447	152.472	2.24638	152.223	2.96216	148.353	34.5048	152.472	2.24638	NA
MCP-22-22	33.3181	12493.2	0.731224	18.7229	6.64764	0.176261	7.03583	0.0239348	2.30473	0.327571	152.476	3.47292	164.838	10.7057	346.3	150.509	152.476	3.47292	NA
MCP-22-273	41.1775	13527.9	0.811897	19.186	6.92796	0.172021	7.32013	0.0239367	2.36383	0.322922	152.488	3.56225	161.171	10.9096	290.713	158.41	152.488	3.56225	NA
MCP-22-98	160.779	220884	0.482866	19.8635	2.83614	0.16648	3.10532	0.0239837	1.26464	0.407248	152.784	1.90944	156.359	4.50011	210.887	65.7426	152.784	1.90944	NA
MCP-22-303	26.3611	6189.68	1.34142	19.5102	6.76764	0.169496	7.17831	0.0239839	2.39317	0.333389	152.785	3.61342	158.982	10.564	252.349	155.81	152.785	3.61342	NA
MCP-22-221	851.251	126949	0.774785	20.5429	1.42805	0.161134	1.99807	0.0240075	1.39748	0.699417	152.934	2.11207	151.695	2.81544	132.367	33.5798	152.934	2.11207	NA
MCP-22-265	64.5987	5827.94	0.527863	20.0489	5.55477	0.165142	5.84723	0.024013	1.82608	0.312299	152.968	2.76045	155.194	8.41529	189.296	129.337	152.968	2.76045	NA
MCP-22-281	272.743	42316.2	0.989253	20.1873	2.49021	0.164427	2.89307	0.0240741	1.47267	0.509032	153.353	2.23173	154.571	4.14813	173.261	58.0977	153.353	2.23173	NA
MCP-22-27	93.054	27062.8	1.06827	19.8952	4.02968	0.166847	4.33337	0.024075	1.59366	0.367765	153.359	2.41518	156.679	6.29167	207.201	93.5011	153.359	2.41518	NA
MCP-22-190	118.423	22304	0.806919	20.1694	4.05002	0.164629	4.48694	0.0240824	1.93133	0.430433	153.405	2.92779	154.747	6.4403	175.328	94.5109	153.405	2.92779	NA
MCP-22-149	256.226	20601.6	0.619934	19.8998	2.26503	0.167076	2.68325	0.0241136	1.43857	0.536131	153.602	2.18355	156.878	3.9004	206.652	52.542	153.602	2.18355	NA
MCP-22-34	22.2671	2448.23	1.06924	17.5073	6.93652	0.189913	7.44324	0.0241142	2.69935	0.362658	153.605	4.09733	176.555	12.0629	496.144	153.008	153.605	4.09733	NA
MCP-22-4	165.378	24614.2	0.896141	20.5117	3.04743	0.16221	3.47535	0.0241312	1.67071	0.48073	153.713	2.53771	152.636	4.92522	135.952	71.6205	153.713	2.53771	NA
MCP-22-187	74.4302	18257.7	0.562736	20.1108	4.49836	0.165463	4.95507	0.024134	2.07785	0.419338	153.73	3.1565	155.474	7.14315	182.113	104.856	153.73	3.1565	NA
MCP-22-163	115.202	15502.6	1.18679	20.6218	4.35788	0.161373	4.65465	0.0241355	1.63543	0.351354	153.739	2.48456	151.904	6.56723	123.336	102.67	153.739	2.48456	NA
MCP-22-194	226.77	44333.5	1.01064	20.3416	3.24503	0.163922	3.5137	0.0241835	1.34753	0.383507	154.042	2.05115	154.13	5.0247	155.49	75.9932	154.042	2.05115	NA
MCP-22-161	325.946	40019.9	0.684147	19.9134	3.27465	0.167469	3.91344	0.0241869	2.14281	0.547552	154.063	3.26214	157.22	5.7001	205.05	76.012	154.063	3.26214	NA
MCP-22-181	26.0122	2981.82	0.938819	19.4822	7.57052	0.171235	9.43283	0.0241953	5.62721	0.596556	154.116	8.56959	160.49	14.0039	255.613	174.234	154.116	8.56959	NA
MCP-22-28	121.762	27088.8	0.902859	19.982	4.00625	0.167076	4.33078	0.0242131	1.64488	0.379811	154.228	2.50676	156.878	6.29529	197.089	93.1389	154.228	2.50676	NA
MCP-22-164	39.3102	22236.4	0.888131	19.659	5.17588	0.169975	5.67502	0.0242351	2.32726	0.410088	154.367	3.54984	159.397	8.37175	234.842	119.511	154.367	3.54984	NA
MCP-22-151	23.0054	44932	1.49876	16.7401	7.62947	0.20004	7.95178	0.024287	2.241	0.281824	154.693	3.42542	185.16	13.4599	594.058	165.567	154.693	3.42542	NA
MCP-22-139	362.812	25893.3	1.07063	20.1174	2.19548	0.166537	2.53174	0.0242986	1.26079	0.497992	154.766	1.92803	156.409	3.66997	181.351	51.1525	154.766	1.92803	NA
MCP-22-279	125.298	18233.2	1.3266	20.0084	3.64558	0.167449	3.91355	0.0242992	1.42325	0.363673	154.77	2.17653	157.202	5.69967	194.041	84.7975	154.77	2.17653	NA
MCP-22-78	749.29	26158	1.07189	20.1058	1.46542	0.166646	1.9886	0.0243004	1.34427	0.675991	154.777	2.05585	156.504	2.88425	182.698	34.1509	154.777	2.05585	NA
MCP-22-215	62.3071	10826.8	0.496642	19.7833	6.26465	0.169946	6.59417	0.0243841	2.05843	0.31216	155.304	3.15863	159.372	9.7263	220.279	145.068	155.304	3.15863	NA
MCP-22-41	218.239	27828.2	1.17665	20.5698	3.28314	0.16377	3.64622	0.0244322	1.58616	0.435016	155.607	2.43863	153.998	5.21007	129.324	77.2469	155.607	2.43863	NA
MCP-22-130	664.833	52306.6	0.454738	20.1927	1.57573	0.167097	2.212	0.0244716	1.55242	0.701819	155.854	2.39051	156.896	3.21572	172.638	36.7679	155.854	2.39051	NA
MCP-22-21	27.4276	7236.25	0.687703	19.508	7.48811	0.173006	7.9963	0.0244778	2.80518	0.35081	155.894	4.32065	162.024	11.9757	252.607	172.449	155.894	4.32065	NA
MCP-22-197	566.915	76396	1.15565	20.1372	1.73518	0.167665	2.056	0.0244874	1.10286	0.536408	155.954	1.69931	157.391	2.99764	179.052	40.4526	155.954	1.69931	NA
MCP-22-69	27.9769	3038.71	0.775184	17.6188	9.04862	0.191885	9.4469	0.0245197	2.71412	0.287303	156.157	4.18739	178.236	15.444	482.151	200.229	156.157	4.18739	NA
MCP-22-193	437.038	30682.3	1.11434	19.9826	1.96237	0.169485	2.50167	0.024563	1.55161	0.620229	156.43	2.39797	158.972	3.68128	196.997	45.5866	156.43	2.39797	NA
MCP-22-212	108.996	25802.1	0.730992	19.9155	4.07798	0.170162	4.5522	0.0245783	2.02302	0.444405	156.526	3.12842	159.559	6.72162	204.853	94.6508	156.526	3.12842	NA
MCP-22-15	370.543	37251.1	1.24093	20.6315	2.23817	0.165026	2.80091	0.0246934	1.68396	0.601217	157.25	2.61599	155.093	4.02854	122.256	52.7243	157.25	2.61599	NA
MCP-22-311	90.4416	31018.3	0.773618	18.9689	3.75255	0.179557	4.35214	0.0247026	2.20444	0.506518	157.308	3.4258	167.679	6.72702	316.654	85.3537	157.308	3.4258	NA
MCP-22-128	523.702	111897	1.35424	19.6655	1.74855	0.17345	2.18012	0.0247388	1.30211	0.597264	157.536	2.02642	162.409	3.27207	234.08	40.3348	157.536	2.02642	NA
MCP-22-204	33.1924	5272.42	0.853815	19.0828	7.48109	0.179122	7.8433	0.0247908	2.35597	0.30038	157.863	3.67403	167.305	12.0987	303.055	170.724	157.863	3.67403	NA
MCP-22-112	47.805	8265.67	0.892114	19.309	6.83581	0.177257	7.31579	0.0248236	2.60623	0.356247	158.069	4.06954	165.698	11.1851	276.092	156.707	158.069	4.06954	NA
MCP-22-239	54.9126	17588	0.706731	20.5275	6.80627	0.166814	7.07668	0.0248352	1.93754	0.273793	158.142	3.0268	156.65	10.2732	134.135	160.124	158.142	3.0268	NA
MCP-22-53	342.501	50251.5	0.954431	20.6607	2.76956	0.166103	3.25656	0.0248897	1.71311	0.526048	158.485	2.68191	156.031	4.71012	118.901	65.2945	158.485	2.68191	NA
MCP-22-49	1208.31	53884.9	0.819073	20.2494	1.29947	0.169567	2.15553	0.0249031	1.71979	0.797852	158.569	2.69379	159.043	3.17323	166.086	30.3882	158.569	2.69379	NA
MCP-22-80	220.449	39809.3	0.582123	20.0788	3.42803	0.171087	3.93805	0.0249146	1.93826	0.492189	158.642	3.03737	160.362	5.84177	185.825	79.8173	158.642	3.03737	NA
MCP-22-276	130.319	122446	0.605003	19.054	3.3901	0.18134	3.72922	0.0250599	1.5538	0.416656	159.555	2.44875	169.213	5.81262	306.469	77.2462	159.555	2.44875	NA
MCP-22-184	139.988	6808.94	1.20898	11.0924	13.5119	0.316213	13.5745	0.0254392	1.3016	0.0958861	161.941	2.08157	278.985	33.1254	1428.73	259.104	161.941	2.08157	NA
MCP-22-263	311.787	36624.3	1.42714	19.9537	2.42196	0.177251	2.92366	0.0256513	1.63765	0.560138	163.274	2.64028	165.692	4.46971	200.4	56.2563	163.274	2.64028	NA
MCP-22-280	230.172	163613	1.03989	19.8646	2.55813	0.178265	3.03439	0.0256828	1.63202	0.537842	163.472	2.63435	166.566	4.66151	210.761	59.2762	163.472	2.63435	NA
MCP-22-251	790.776	55799.3	0.983082	20.4516	1.73731	0.173231	2.30638	0.0256952	1.51696	0.657723	163.549	2.44977	162.219	3.45784	142.848	40.7508	163.549	2.44977	NA
MCP-22-140	66.6452	11390.8	0.93333	19.838	6.23176	0.181497	6.73172	0.0261137	2.54581	0.378182	166.179	4.17654	169.348	10.5005	213.882	144.45	166.179	4.17654	NA
MCP-22-287	30.4055	6340.46	1.35744	17.674	7.46698	0.206006	7.71446	0.0264066	1.93832	0.251258	168.019	3.21468	190.195	13.3811	475.225	165.359	168.019	3.21468	NA
MCP-22-229	211.62	46457.1	0.439464	20.2698	2.71909	0.180346	3.21244	0.0265127	1.71065	0.532509	168.686	2.8482	168.358	4.98386	163.737	63.5845	168.686	2.8482	NA
MCP-22-308	403.291	123691	7.90501	11.82	5.78983	0.378763	6.38542	0.0324701	2.69285	0.421718	205.989	5.45928	326.128	17.8132	1306.43	112.508	205.989	5.45928	NA
MCP-22-170	1377.24	183672	59.7047	11.3969	1.01872	2.38288	1.90891	0.196965	1.61435	0.845694	1159	17.1248	1237.48	13.6539	1376.84	19.5868	1376.84	19.5868	84.1779
MCP-22-167	414.946	247668	1.76142	11.3644	0.803491	2.74801	1.61918	0.226497	1.40576	0.86819	1316.11	16.735	1341.55	12.0549	1382.34	15.4372	1382.34	15.4372	95.209
MCP-22-155	1917.7	349788	17.4075	11.3206	0.85094	2.59046	1.59928	0.21269	1.35411	0.846696	1243.13	15.3098	1297.95	11.7166	1389.74	16.3308	1389.74	16.3308	89.4506
MCP-22-259	685.477	110420	8.65776	11.2471	0.914502	2.78107	1.83237	0.226856	1.58785	0.866555	1318	18.9271	1350.47	13.6857	1402.24	17.5209	1402.24	17.5209	93.9922
MCP-22-158	572.609	839792	3.56716	11.2444	1.1661	2.84178	1.86802	0.231754	1.45936	0.781231	1343.69	17.7005	1366.64	14.0313	1402.7	22.3401	1402.7	22.3401	95.793
MCP-22-175	199.204	122216	0.59574	11.2382	1.16705	2.82516	1.99503	0.230272	1.61807	0.81105	1335.92	19.5234	1362.24	14.9625	1403.75	22.355	1403.75	22.355	95.1681
MCP-22-9	1984.01	233389	1.90776	11.2304	1.16447	2.7112	1.94091	0.220828	1.55279	0.800029	1286.25	18.1064	1331.53	14.3983	1405.09	22.3017	1405.09	22.3017	91.542
MCP-22-188	2133.08	99892.6	25.1669	11.2178	0.948395	2.72321	1.65909	0.221557	1.36129	0.820507	1290.1	15.9163	1334.81	12.3221	1407.25	18.1579	1407.25	18.1579	91.6752
MCP-22-99	367.58	149167	3.16557	11.2133	0.934869	3.05176	1.76313	0.248188	1.49487	0.847852	1429.13	19.1613	1420.68	13.4849	1408.01	17.897	1408.01	17.897	101.499
MCP-22-2	88.8364	32685	1.04275	11.2069	1.1844	2.85241	1.70756	0.231844	1.23002	0.720338	1344.16	14.9235	1369.45	12.8383	1409.1	22.6711	1409.1	22.6711	95.3914
MCP-22-6	174.908	87457.1	0.417025	11.2007	1.12335	2.9765	1.69673	0.241798	1.2716	0.749443	1396.04	15.9614	1401.64	12.8964	1410.15	21.4993	1410.15	21.4993	98.999
MCP-22-274	206.079	219305	0.884246	11.1985	1.06733	3.04584	1.788	0.24738	1.43449	0.802286	1424.95	18.3392	1419.19	13.6685	1410.54	20.4259	1410.54	20.4259	101.022
MCP-22-277	151.848	170970	0.843982	11.1899	1.30518	3.00474	1.75004	0.243855	1.16582	0.666168	1406.71	14.7337	1408.82	13.3332	1412.01	24.9732	1412.01	24.9732	99.6245
MCP-22-110	692.741	117416	1.23277	11.1562	0.846553	3.05305	1.49058	0.247031	1.22686	0.823074	1423.14	15.667	1421	11.4013	1417.77	16.1848	1417.77	16.1848	100.379
MCP-22-68	1353.97	263981	8.67381	11.1117	0.808322	2.55772	1.83557	0.206126	1.64801	0.897818	1208.14	18.1559	1288.64	13.4001	1425.41	15.4379	1425.41	15.4379	84.7575
MCP-22-203	1356.49	161624	36.2469	11.0911	1.03793	2.81074	2.03913	0.226096	1.75521	0.860763	1314.01	20.865	1358.4	15.2729	1428.96	19.8138	1428.96	19.8138	91.9556
MCP-22-1	360.184	239560	0.70617	10.9353	1.56977	2.73932	2.27497	0.217255	1.6466	0.72379	1267.36	18.9451	1339.19	16.9237	1455.91	29.8585	1455.91	29.8585	87.0488
MCP-22-141	1900.5	325146	25.5256	10.7448	0.943056	2.98718	1.62275	0.232788	1.3206	0.8138	1349.09	16.0754	1404.36	12.3452	1489.25	17.8571	1489.25	17.8571	90.5887
MCP-22-10	130.418	63363.3	4.78183	10.6123	1.21657	2.91824	3.41468	0.224611	3.19061	0.934381	1306.19	37.725	1386.65	25.8287	1512.71	22.963	1512.71	22.963	86.3478
MCP-22-13	460.985	81158	6.31928	10.5131	1.08847	3.52606	1.8151	0.268856	1.45253	0.800245	1534.99	19.8404	1533.08	14.3592	1530.42	20.4966	1530.42	20.4966	100.299
MCP-22-57	1419.89	339423	5.29862	10.4767	1.0978	2.7753	2.02841	0.21088	1.70566	0.840885	1233.5	19.149	1348.92	15.1418	1536.94	20.6546	1536.94	20.6546	80.2569
MCP-22-152	880.723	219993	2.19218	10.4597	0.784097	3.26178	1.50578	0.247441	1.28552	0.853724	1425.26	16.438	1471.99	11.7023	1540.01	14.7473	1540.01	14.7473	92.549
MCP-22-142	2300.72	488400	13.2735	10.4494	0.92823	3.08488	1.73715	0.233792	1.46836	0.845269	1354.34	17.9366	1428.94	13.3214	1541.85	17.454	1541.85	17.454	87.8388
MCP-22-109	2123.18	2.88457e+06	49.1354	10.4151	1.0455	3.22574	1.78081	0.243663	1.4416	0.809519	1405.71	18.2075	1463.36	13.8039	1548.05	19.6432	1548.05	19.6432	90.8055
MCP-22-76	994.544	152661	72.397	10.1668	0.908373	3.29954	1.50992	0.243298	1.20612	0.798797	1403.82	15.2151	1480.94	11.7662	1593.23	16.9661	1593.23	16.9661	88.1118
MCP-22-216	747.924	151800	8.40535	10.1662	1.39615	3.48856	2.26183	0.257219	1.77951	0.786755	1475.6	23.4699	1524.63	17.8515	1593.34	26.0752	1593.34	26.0752	92.6103
MCP-22-202	343.753	738235	2.12029	10.1451	0.816236	3.54217	1.50531	0.26063	1.2648	0.840224	1493.07	16.8569	1536.68	11.9201	1597.22	15.2372	1597.22	15.2372	93.4791
MCP-22-66	215.308	154441	1.55226	10.134	1.01678	4.02147	2.34229	0.295573	2.11008	0.900865	1669.32	31.0331	1638.55	19.0491	1599.26	18.9761	1599.26	18.9761	104.38
MCP-22-270	618.818	79211.6	1.32324	10.1249	0.815886	3.60273	1.3329	0.264559	1.05401	0.790769	1513.12	14.2151	1550.13	10.594	1600.94	15.2233	1600.94	15.2233	94.5149
MCP-22-243	1740.06	463280	7.12268	10.1114	1.12158	3.27238	2.04207	0.23998	1.70649	0.835668	1386.59	21.2904	1474.51	15.8829	1603.43	20.919	1603.43	20.919	86.4764
MCP-22-23	2166.19	660455	20.5088	10.0603	1.15215	3.32431	1.96618	0.242557	1.59324	0.810323	1399.98	20.0492	1486.78	15.3487	1612.87	21.463	1612.87	21.463	86.8004
MCP-22-223	382.89	144458	2.25811	9.94426	0.720927	3.8533	1.74737	0.27791	1.59172	0.910922	1580.83	22.3147	1603.96	14.0877	1634.46	13.3934	1634.46	13.3934	96.719
MCP-22-100	1801.11	3.21309e+06	39.7882	9.9372	1.03458	3.66155	1.91744	0.263893	1.61438	0.841946	1509.73	21.7292	1563.03	15.2939	1635.78	19.2157	1635.78	19.2157	92.2944
MCP-22-271	1453.52	110908	6.89066	9.912	0.731254	3.35017	1.53533	0.240839	1.35	0.879291	1391.06	16.8913	1492.83	12.0064	1640.49	13.5747	1640.49	13.5747	84.7952
MCP-22-67	722.662	158282	2.75726	9.9067	0.914912	3.7711	1.77647	0.270954	1.52275	0.857179	1545.64	20.9274	1586.61	14.2582	1641.48	16.982	1641.48	16.982	94.1615
MCP-22-233	198.447	260456	1.62509	9.85377	0.867054	3.95154	2.00787	0.282402	1.81102	0.901957	1603.45	25.7091	1624.31	16.2716	1651.42	16.0714	1651.42	16.0714	97.0951
MCP-22-35	448.389	178606	1.86919	9.85341	0.841552	3.87023	1.79844	0.276581	1.58939	0.883763	1574.12	22.1985	1607.49	14.5125	1651.49	15.5985	1651.49	15.5985	95.3152
MCP-22-248	433.497	365050	1.02046	9.84321	1.03004	3.91079	1.63254	0.27919	1.26658	0.775831	1587.28	17.8203	1615.92	13.2018	1653.41	19.0881	1653.41	19.0881	96.0006
MCP-22-148	523.421	79325.3	2.00867	9.81971	0.931262	4.06041	1.91015	0.289179	1.66777	0.873105	1637.43	24.1162	1646.39	15.5638	1657.84	17.2476	1657.84	17.2476	98.7689
MCP-22-12	362.205	85902.8	1.79016	9.81946	0.879337	3.64433	1.74842	0.25954	1.51121	0.864327	1487.49	20.0741	1559.27	13.9315	1657.88	16.2857	1657.88	16.2857	89.7221
MCP-22-283	476.526	129809	11.2728	9.81654	0.914162	3.26204	1.67581	0.232245	1.40451	0.838108	1346.25	17.0645	1472.05	13.0242	1658.43	16.9295	1658.43	16.9295	81.1762
MCP-22-136	250.925	106176	1.62538	9.81289	1.0887	3.94693	1.78309	0.280902	1.41214	0.791964	1595.9	19.9635	1623.36	14.4463	1659.12	20.1605	1659.12	20.1605	96.1896
MCP-22-228	289.959	112935	2.63943	9.77165	1.16918	3.80063	1.86287	0.269353	1.45027	0.778515	1537.52	19.8384	1592.88	14.9761	1666.91	21.6297	1666.91	21.6297	92.2373
MCP-22-63	662.178	189337	8.20956	9.75498	1.04352	3.96205	2.5438	0.280314	2.31991	0.911986	1592.94	32.7432	1626.46	20.6268	1670.07	19.2968	1670.07	19.2968	95.3817
MCP-22-104	1596.46	136219	2.75182	9.7546	0.828695	3.76833	1.61105	0.266598	1.38158	0.857562	1523.51	18.7462	1586.03	12.9284	1670.15	15.3236	1670.15	15.3236	91.2204
MCP-22-31	216.082	685344	1.84747	9.74617	1.2012	4.08246	1.98931	0.288572	1.5857	0.797113	1634.39	22.8922	1650.8	16.2262	1671.74	22.2084	1671.74	22.2084	97.7655
MCP-22-199	705.559	72884	2.09232	9.74371	0.839366	4.18505	1.99916	0.295749	1.81441	0.907589	1670.19	26.6968	1671.1	16.3856	1672.21	15.5169	1672.21	15.5169	99.8795
MCP-22-8	260.847	120860	0.772969	9.741	0.97939	4.19877	1.79096	0.296636	1.49944	0.837229	1674.61	22.1134	1673.78	14.6881	1672.72	18.1047	1672.72	18.1047	100.113
MCP-22-196	613.23	216808	7.99478	9.73531	1.06616	3.97518	1.85116	0.280676	1.51331	0.817493	1594.76	21.3803	1629.14	15.0194	1673.81	19.7061	1673.81	19.7061	95.2778
MCP-22-293	309.932	103660	1.24079	9.73018	1.01455	3.87322	1.75517	0.273333	1.43224	0.816012	1557.7	19.8192	1608.12	14.1656	1674.78	18.7498	1674.78	18.7498	93.0091
MCP-22-50	450.869	78934.4	1.9045	9.71902	0.833483	3.88613	1.52912	0.273929	1.282	0.838389	1560.72	17.7705	1610.8	12.3494	1676.9	15.399	1676.9	15.399	93.0715
MCP-22-232	2972.92	3.98607e+06	23.9772	9.71426	1.03181	4.11242	1.9126	0.289738	1.6104	0.841997	1640.22	23.3216	1656.77	15.6228	1677.8	19.0615	1677.8	19.0615	97.76
MCP-22-134	305.39	167459	2.26104	9.70222	1.4254	4.11946	1.99375	0.289875	1.39402	0.699192	1640.9	20.1953	1658.17	16.2913	1680.09	26.3245	1680.09	26.3245	97.6674
MCP-22-261	694.009	196834	2.53498	9.69036	1.36773	3.85608	2.19412	0.27101	1.71566	0.781935	1545.92	23.5824	1604.54	17.6927	1682.36	25.2519	1682.36	25.2519	91.8905
MCP-22-260	475.88	451954	2.55571	9.6873	1.05901	3.83761	2.13955	0.269627	1.85908	0.868911	1538.91	25.451	1600.67	17.2355	1682.94	19.553	1682.94	19.553	91.4417
MCP-22-220	534.809	56633.4	4.28456	9.68361	1.05316	3.78793	3.93196	0.266034	3.78829	0.963462	1520.64	51.3173	1590.19	31.5961	1683.64	19.4432	1683.64	19.4432	90.3186
MCP-22-16	2845.62	4.21874e+06	15.4134	9.6665	1.01854	4.01648	1.70092	0.281587	1.36224	0.800885	1599.35	19.2947	1637.54	13.8289	1686.91	18.7946	1686.91	18.7946	94.8097
MCP-22-126	252.575	277513	1.55898	9.65679	0.798445	4.15294	1.55129	0.290862	1.33004	0.857373	1645.84	19.3193	1664.79	12.6954	1688.76	14.7292	1688.76	14.7292	97.4583
MCP-22-124	956.177	158587	9.92494	9.6495	0.900858	3.88018	1.3896	0.271553	1.05804	0.761397	1548.68	14.566	1609.57	11.219	1690.15	16.6159	1690.15	16.6159	91.6296
MCP-22-133	147.093	76808.6	1.20648	9.64492	1.10706	4.18022	1.75577	0.292412	1.36278	0.77617	1653.57	19.8765	1670.15	14.3873	1691.03	20.4175	1691.03	20.4175	97.785
MCP-22-257	812.649	137516	2.56577	9.64345	1.06812	3.80959	1.72046	0.266446	1.34875	0.783944	1522.74	18.2925	1594.77	13.838	1691.31	19.6985	1691.31	19.6985	90.033
MCP-22-186	113.699	208383	1.29698	9.62485	1.35912	4.36777	1.98989	0.304897	1.45342	0.730406	1715.54	21.8922	1706.26	16.4423	1694.87	25.0549	1694.87	25.0549	101.22
MCP-22-117	421.602	384606	2.48729	9.59837	0.981994	3.87641	1.72868	0.269852	1.42268	0.822986	1540.05	19.4894	1608.78	13.954	1699.95	18.0902	1699.95	18.0902	90.594
MCP-22-172	590.594	241079	11.3581	9.57808	0.910334	4.03024	1.5923	0.279968	1.30641	0.820455	1591.2	18.4208	1640.32	12.9545	1703.84	16.7617	1703.84	16.7617	93.3891
MCP-22-145	5197.48	496227	1.48676	9.57751	0.7022	4.33714	1.9229	0.301269	1.7901	0.930938	1697.6	26.7169	1700.45	15.8678	1703.95	12.9287	1703.95	12.9287	99.6272
MCP-22-214	1621.03	425152	2.32691	9.54377	1.11929	3.76696	1.6212	0.260741	1.17281	0.723421	1493.63	15.6362	1585.73	13.0089	1710.45	20.5925	1710.45	20.5925	87.3242
MCP-22-237	1438.48	108119	10.7352	9.51351	0.825471	4.27966	1.95242	0.29529	1.76933	0.906226	1667.91	26.0023	1689.46	16.071	1716.29	15.1751	1716.29	15.1751	97.1814
MCP-22-231	502.099	106570	2.10228	9.49481	1.19105	4.38065	1.86423	0.301664	1.43414	0.769294	1699.56	21.4258	1708.7	15.4123	1719.9	21.8869	1719.9	21.8869	98.8169
MCP-22-51	945.012	3.04136e+07	9.78047	9.48648	1.02743	3.99796	2.09321	0.275069	1.82371	0.87125	1566.48	25.362	1633.78	17.0031	1721.52	18.876	1721.52	18.876	90.9942
MCP-22-37	580.67	53532.2	6.85648	9.48297	0.913511	4.33357	1.49486	0.29805	1.18327	0.791554	1681.63	17.5145	1699.77	12.3333	1722.2	16.7831	1722.2	16.7831	97.6446
MCP-22-252	885.393	158371	4.92653	9.47775	1.0854	3.88162	1.89349	0.26682	1.55152	0.819395	1524.64	21.0659	1609.87	15.2889	1723.21	19.937	1723.21	19.937	88.4768
MCP-22-42	174.504	164970	2.18522	9.47748	1.25238	4.29085	2.07537	0.294941	1.6549	0.797401	1666.17	24.2984	1691.61	17.0917	1723.26	23.0027	1723.26	23.0027	96.6872
MCP-22-17	815.764	290175	1.61965	9.46391	1.09195	4.12551	1.92541	0.28317	1.58582	0.82363	1607.31	22.5599	1659.37	15.7372	1725.89	20.0505	1725.89	20.0505	93.1291
MCP-22-169	1172.68	102691	1.88214	9.46191	0.855617	3.69945	1.403	0.253872	1.1119	0.792518	1458.41	14.5127	1571.25	11.2149	1726.28	15.7096	1726.28	15.7096	84.4831
MCP-22-234	399.333	99983.9	2.00072	9.45614	0.948637	4.0291	1.75402	0.276325	1.47536	0.841129	1572.83	20.5909	1640.09	14.2696	1727.4	17.4153	1727.4	17.4153	91.0517
MCP-22-268	723.654	864152	3.65779	9.42531	0.862457	4.26505	1.67968	0.291554	1.44135	0.858111	1649.29	20.9747	1686.64	13.8167	1733.39	15.8211	1733.39	15.8211	95.148
MCP-22-96	345.044	65130.7	2.49576	9.42494	0.945562	4.74274	1.70287	0.324195	1.41622	0.831667	1810.18	22.3515	1774.82	14.2807	1733.47	17.3457	1733.47	17.3457	104.426
MCP-22-211	3183.82	571748	1.13407	9.37519	0.94594	4.53906	1.67089	0.308635	1.37734	0.824316	1733.99	20.9405	1738.16	13.9038	1743.16	17.3316	1743.16	17.3316	99.4734
MCP-22-125	592.493	212634	2.38496	9.35947	0.912129	4.44723	1.47427	0.301884	1.15823	0.785629	1700.64	17.3134	1721.18	12.222	1746.24	16.7056	1746.24	16.7056	97.3888
MCP-22-108	528.416	116477	1.50243	9.341	0.927692	4.48724	1.69747	0.303998	1.42155	0.83745	1711.11	21.3637	1728.61	14.0957	1749.86	16.983	1749.86	16.983	97.7854
MCP-22-207	1018.49	134350	17.2849	9.31997	0.78445	3.60144	1.81275	0.243439	1.63423	0.901518	1404.55	20.6251	1549.85	14.4072	1753.98	14.353	1753.98	14.353	80.0777
MCP-22-208	577.394	638008	2.3601	9.28637	0.883244	4.80509	1.63756	0.323628	1.37895	0.842072	1807.42	21.7344	1785.79	13.7641	1760.59	16.1494	1760.59	16.1494	102.66
MCP-22-3	2147.42	312501	2.12337	9.28465	1.12693	4.44937	1.95795	0.299614	1.60112	0.817755	1689.4	23.7954	1721.58	16.2338	1760.93	20.6008	1760.93	20.6008	95.9379
MCP-22-286	376.466	459672	1.84393	9.24832	0.941225	4.53871	1.70088	0.304435	1.41672	0.832932	1713.26	21.3145	1738.09	14.1532	1768.09	17.1917	1768.09	17.1917	96.8989
MCP-22-219	1597.82	178521	8.95191	8.97414	0.84919	4.00564	1.4622	0.260713	1.19034	0.814075	1493.49	15.8686	1635.34	11.8815	1822.87	15.4063	1822.87	15.4063	81.9305
MCP-22-95	469.505	612674	0.947622	8.41909	0.981728	4.94649	1.71825	0.302037	1.41017	0.820704	1701.4	21.0877	1810.23	14.5138	1937.9	17.5669	1937.9	17.5669	87.7962
MCP-22 (Qt3 terrace)
MCP-25-269	1988.84	92554.6	11.1543	20.7528	2.40804	0.0682738	2.90048	0.0102761	1.61682	0.557432	65.9061	1.06015	67.0601	1.88223	108.431	56.8772	65.9061	1.06015	NA
MCP-25-219	2455.46	88684.8	58.04	21.2211	1.46874	0.0723935	2.27498	0.0111421	1.73733	0.76367	71.4291	1.23411	70.9683	1.55938	55.4427	35.0197	71.4291	1.23411	NA
MCP-25-263	1231.62	41665.9	0.563563	20.9008	1.55344	0.0750074	2.27067	0.0113701	1.65613	0.729358	72.883	1.20024	73.4401	1.6087	91.6369	36.8168	72.883	1.20024	NA
MCP-25-195	422.619	25995.5	0.7242	21.0834	4.08341	0.0746915	4.43193	0.0114212	1.72273	0.388709	73.2084	1.25405	73.1418	3.12761	70.9612	97.1299	73.2084	1.25405	NA
MCP-25-308	691.437	45945.8	6.66438	20.6423	2.23538	0.0763939	2.67613	0.0114371	1.47131	0.549789	73.3099	1.07251	74.7489	1.92853	121.037	52.6719	73.3099	1.07251	NA
MCP-25-2	238.358	160916	1.79496	19.94	4.53961	0.0792643	4.91094	0.0114631	1.87331	0.381456	73.4756	1.36861	77.453	3.66224	201.952	105.429	73.4756	1.36861	NA
MCP-25-163	427.157	14079.3	0.919159	21.051	3.36267	0.0753881	3.92857	0.01151	2.03128	0.517054	73.7743	1.49002	73.7997	2.79643	74.6203	79.941	73.7743	1.49002	NA
MCP-25-229	149.944	9446.88	2.8704	19.8509	5.44256	0.0804118	5.89618	0.0115771	2.26793	0.384644	74.2019	1.6732	78.532	4.45588	212.335	126.185	74.2019	1.6732	NA
MCP-25-192	154.55	14232.9	4.16608	19.2005	6.09313	0.0831796	6.49826	0.0115832	2.25859	0.347568	74.2407	1.66717	81.1299	5.06696	289.039	139.339	74.2407	1.66717	NA
MCP-25-62	492.526	87648.3	1.03245	19.5571	2.55018	0.0818676	3.051	0.0116122	1.67486	0.548954	74.4259	1.23936	79.8993	2.34428	246.821	58.7311	74.4259	1.23936	NA
MCP-25-239	695.393	64816.2	0.89068	21.6729	2.72873	0.0751443	3.03363	0.0118117	1.3255	0.436935	75.6969	0.997495	73.5695	2.15289	4.97083	65.6988	75.6969	0.997495	NA
MCP-25-83	1072.73	41096.8	2.02664	20.5038	2.05924	0.0801494	2.67859	0.0119188	1.71299	0.639514	76.3795	1.30066	78.2853	2.01815	136.83	48.3604	76.3795	1.30066	NA
MCP-25-160	140.758	20459.1	1.92368	20.9405	5.56883	0.0786813	5.83987	0.0119497	1.75847	0.301115	76.576	1.3386	76.9044	4.32528	87.1441	132.112	76.576	1.3386	NA
MCP-25-250	167.008	19170.7	1.82781	20.9893	5.26523	0.0786261	5.52199	0.0119692	1.66425	0.301387	76.7001	1.26892	76.8524	4.08718	81.568	125.05	76.7001	1.26892	NA
MCP-25-242	575.39	68679	2.43001	20.3826	2.28678	0.0812846	2.75567	0.0120162	1.53765	0.557995	76.9995	1.17694	79.3519	2.10342	150.794	53.6152	76.9995	1.17694	NA
MCP-25-252	690.493	29694.1	1.1621	18.956	3.10338	0.0878123	3.58019	0.0120726	1.78516	0.498621	77.359	1.37273	85.4634	2.93453	318.197	70.5527	77.359	1.37273	NA
MCP-25-76	374.492	38253	0.519936	19.9249	3.76115	0.0838213	4.63433	0.012113	2.70753	0.584233	77.616	2.08887	81.7313	3.63928	203.705	87.311	77.616	2.08887	NA
MCP-25-116	874.299	28849.2	2.05509	21.2077	2.12919	0.0791246	2.87475	0.0121704	1.93151	0.671888	77.9817	1.49715	77.3216	2.14028	56.9435	50.7807	77.9817	1.49715	NA
MCP-25-72	142.517	43764.6	1.13132	19.9513	5.88351	0.0841297	6.31267	0.0121736	2.28781	0.362416	78.0023	1.77379	82.0201	4.9741	200.631	136.732	78.0023	1.77379	NA
MCP-25-81	636.807	26580.2	1.40893	20.9441	2.53078	0.0802635	2.96581	0.0121921	1.54635	0.521392	78.1202	1.20072	78.3927	2.2375	86.7275	60.0456	78.1202	1.20072	NA
MCP-25-164	291.263	10482.2	0.798604	20.5716	3.76126	0.0826234	4.16206	0.0123273	1.78204	0.428163	78.9813	1.39889	80.6084	3.22527	129.123	88.5014	78.9813	1.39889	NA
MCP-25-247	2010.36	278353	3.54635	20.908	1.6903	0.0813878	2.42096	0.0123416	1.73319	0.715908	79.0721	1.36209	79.4488	1.8501	90.7743	40.0626	79.0721	1.36209	NA
MCP-25-234	368.835	22445.2	1.03274	21.0423	3.97407	0.0810003	4.52304	0.0123617	2.15979	0.477508	79.2003	1.70009	79.0849	3.4413	75.5776	94.4443	79.2003	1.70009	NA
MCP-25-161	1043.24	49705.9	0.786476	20.6789	1.9622	0.0826914	2.47089	0.0124019	1.50168	0.607748	79.4559	1.18585	80.6721	1.91619	116.862	46.2737	79.4559	1.18585	NA
MCP-25-17	223.747	17339.1	2.23325	21.1657	4.74877	0.0809899	5.14786	0.0124326	1.98736	0.386056	79.6515	1.57322	79.0752	3.91623	61.7162	113.172	79.6515	1.57322	NA
MCP-25-290	436.515	25256	1.86734	21.0845	3.11871	0.0814397	3.71253	0.0124537	2.01408	0.542509	79.7859	1.59705	79.4976	2.8388	70.8625	74.1915	79.7859	1.59705	NA
MCP-25-14	735.654	145192	1.28602	20.5025	2.22715	0.0842246	3.19614	0.012524	2.2924	0.717241	80.2338	1.82788	82.1091	2.52102	137.029	52.3047	80.2338	1.82788	NA
MCP-25-307	437.959	60970.1	1.4306	20.7633	3.39733	0.0836423	3.71122	0.0125956	1.49375	0.402495	80.6896	1.19779	81.5636	2.90863	107.256	80.2523	80.6896	1.19779	NA
MCP-25-246	1181.91	27926.5	4.65792	21.4462	1.83132	0.0822022	2.6281	0.0127859	1.88499	0.717244	81.901	1.53406	80.2133	2.02697	30.2138	43.88	81.901	1.53406	NA
MCP-25-108	855.877	25195.8	3.51971	21.0088	2.50764	0.0853213	3.2275	0.0130004	2.03187	0.62955	83.2661	1.68098	83.1355	2.5763	79.363	59.5491	83.2661	1.68098	NA
MCP-25-27	1968.09	75890.1	2.3975	20.5151	1.52573	0.087392	2.17472	0.013003	1.54969	0.712594	83.2823	1.28232	85.071	1.77467	135.578	35.8384	83.2823	1.28232	NA
MCP-25-54	558.197	27157	0.695181	21.1888	2.45195	0.085715	2.79789	0.0131723	1.34763	0.481661	84.3597	1.12945	83.5039	2.24286	59.1181	58.4596	84.3597	1.12945	NA
MCP-25-3	982.976	29808.3	1.43697	18.6353	2.7122	0.0983911	3.23562	0.0132981	1.76444	0.545315	85.1602	1.49272	95.2901	2.94298	356.857	61.2288	85.1602	1.49272	NA
MCP-25-6	1076.24	57051.6	1.19996	20.2754	1.77836	0.0928291	2.56653	0.0136506	1.85055	0.721032	87.4022	1.60651	90.1354	2.21365	163.092	41.5859	87.4022	1.60651	NA
MCP-25-193	1324.55	218005	0.415967	19.2026	2.78571	0.0984715	3.31382	0.0137142	1.79478	0.541603	87.8066	1.56525	95.3645	3.01635	288.755	63.671	87.8066	1.56525	NA
MCP-25-49	155.394	27361.4	5.99516	20.9251	5.10442	0.0905136	5.61254	0.0137366	2.33355	0.415775	87.9494	2.03841	87.9817	4.73015	88.88	121.041	87.9494	2.03841	NA
MCP-25-131	621.109	113122	1.06163	21.0001	2.53563	0.0912885	3.14999	0.0139039	1.86895	0.593321	89.0129	1.65218	88.7029	2.67557	80.3465	60.2142	89.0129	1.65218	NA
MCP-25-59	533.991	28086.1	1.40623	21.0617	2.52466	0.0936352	3.161	0.0143032	1.90211	0.601743	91.5509	1.72909	90.8841	2.74804	73.3902	60.033	91.5509	1.72909	NA
MCP-25-99	1023.04	79288.2	2.88747	20.2391	2.06071	0.100565	3.03061	0.0147618	2.22217	0.733242	94.465	2.08387	97.298	2.81186	167.273	48.1411	94.465	2.08387	NA
MCP-25-120	488.322	66583	0.682655	20.8655	2.55886	0.100595	3.88503	0.0152232	2.9233	0.752453	97.3954	2.82576	97.3258	3.60559	95.6168	60.6062	97.3954	2.82576	NA
MCP-25-147	211.744	186036	1.58646	20.9616	4.62497	0.10096	4.89698	0.0153486	1.60935	0.328642	98.1921	1.56828	97.6618	4.55971	84.7093	109.765	98.1921	1.56828	NA
MCP-25-218	3385.05	199319	20.0104	18.3527	1.61595	0.116834	2.46206	0.0155513	1.85754	0.754467	99.4786	1.83368	112.197	2.61522	391.244	36.2499	99.4786	1.83368	NA
MCP-25-127	266.143	26348.9	1.3039	20.238	5.02872	0.109434	5.29102	0.0160626	1.64527	0.310955	102.724	1.67669	105.447	5.29935	167.404	117.554	102.724	1.67669	NA
MCP-25-110	802.138	272328	3.06568	20.2752	1.69756	0.115379	2.2001	0.0169664	1.39954	0.636127	108.455	1.50518	110.874	2.31088	163.109	39.6922	108.455	1.50518	NA
MCP-25-94	249.577	24213.4	6.68908	20.7328	3.38016	0.113605	3.70076	0.0170825	1.50669	0.407131	109.191	1.63132	109.257	3.83343	110.684	79.8175	109.191	1.63132	NA
MCP-25-18	344.398	14321.4	2.65632	8.98056	3.16371	0.27601	6.37161	0.0179774	5.53068	0.868018	114.86	6.29629	247.487	13.9951	1821.58	57.4212	114.86	6.29629	NA
MCP-25-41	246.437	46566.6	0.904893	19.6379	3.65707	0.126243	4.00529	0.0179804	1.63344	0.407821	114.88	1.85987	120.716	4.55869	237.283	84.3894	114.88	1.85987	NA
MCP-25-29	39.5744	3432.75	1.70663	4.75898	16.3231	0.588137	16.6748	0.0202998	3.40624	0.204275	129.55	4.36875	469.677	62.7817	2906.53	266.533	129.55	4.36875	NA
MCP-25-100	972.469	63854.3	0.728635	19.6175	1.78605	0.150781	2.5506	0.0214529	1.82087	0.7139	136.832	2.46528	142.601	3.39333	239.713	41.197	136.832	2.46528	NA
MCP-25-166	89.7664	12090.4	2.12698	19.8193	4.94157	0.150517	5.43652	0.0216358	2.26641	0.416886	137.986	3.0941	142.369	7.22191	216.035	114.482	137.986	3.0941	NA
MCP-25-179	1605.92	27170	0.829578	15.4934	4.62856	0.195931	4.92022	0.0220166	1.66883	0.339179	140.388	2.31752	181.678	8.18505	759.471	97.6633	140.388	2.31752	NA
MCP-25-282	235.881	35979.9	2.96879	20.2103	3.03795	0.151524	3.35711	0.0222103	1.42867	0.425564	141.61	2.00108	143.257	4.48547	170.6	70.9484	141.61	2.00108	NA
MCP-25-157	110.066	6928.36	2.96199	19.9095	4.08885	0.153886	4.39278	0.0222207	1.60555	0.365497	141.675	2.24985	145.337	5.94854	205.527	94.8901	141.675	2.24985	NA
MCP-25-119	1743.61	86900	1.48861	19.9781	1.37925	0.154048	1.98618	0.0223208	1.42919	0.719567	142.307	2.01155	145.48	2.69205	197.561	32.0452	142.307	2.01155	NA
MCP-25-142	262.316	11890.2	1.84737	17.4079	4.22511	0.179591	4.42626	0.022674	1.31917	0.298033	144.534	1.88544	167.708	6.84268	508.686	92.9403	144.534	1.88544	NA
MCP-25-201	1063.26	137318	2.47076	20.519	1.52803	0.15275	2.24461	0.022732	1.6442	0.73251	144.899	2.35586	144.337	3.02008	135.093	35.9059	144.899	2.35586	NA
MCP-25-46	68.8225	19877.2	0.744714	18.4578	6.23336	0.169902	6.56766	0.0227446	2.06864	0.314975	144.978	2.96562	159.334	9.68506	378.414	140.314	144.978	2.96562	NA
MCP-25-102	45.9476	3876.47	1.65007	18.8028	8.09461	0.167741	8.53959	0.022875	2.72065	0.318593	145.801	3.92221	157.457	12.4561	336.623	183.659	145.801	3.92221	NA
MCP-25-238	39.7949	10406.4	0.932343	18.0769	8.87798	0.174578	9.12062	0.0228882	2.08978	0.229127	145.884	3.01442	163.384	13.7654	425.128	198.395	145.884	3.01442	NA
MCP-25-135	155.311	92826.4	1.18578	19.6975	3.61074	0.160478	3.96774	0.0229259	1.64485	0.414555	146.121	2.37643	151.121	5.5713	230.278	83.4021	146.121	2.37643	NA
MCP-25-124	166.616	13751.7	0.307386	18.9742	4.18949	0.166716	4.45445	0.0229425	1.51335	0.33974	146.226	2.188	156.565	6.46313	316.015	95.2885	146.226	2.188	NA
MCP-25-295	36.492	4145.27	1.21914	17.6914	7.08359	0.179919	7.62223	0.0230854	2.81444	0.369241	147.127	4.09389	167.991	11.802	473.052	156.888	147.127	4.09389	NA
MCP-25-294	48.0963	5115.49	0.482402	20.8528	6.04267	0.152645	6.42805	0.0230859	2.19225	0.341043	147.129	3.1889	144.245	8.64385	97.0383	143.106	147.129	3.1889	NA
MCP-25-186	148.982	15281.6	1.26166	19.6842	3.82169	0.162308	4.2908	0.0231716	1.95082	0.454652	147.67	2.84802	152.722	6.08405	231.844	88.2858	147.67	2.84802	NA
MCP-25-101	259.871	27916.2	0.422025	20.0095	3.1234	0.160529	3.52489	0.0232965	1.63376	0.463494	148.456	2.3977	151.167	4.95082	193.911	72.6318	148.456	2.3977	NA
MCP-25-98	118.468	9268.13	2.69862	21.7293	4.41128	0.148211	4.70854	0.0233574	1.6465	0.349684	148.84	2.42258	140.331	6.17135	1.26836	106.377	148.84	2.42258	NA
MCP-25-48	182.946	39599.3	0.831492	18.6109	4.26193	0.173115	4.66599	0.0233669	1.89932	0.407057	148.9	2.79567	162.119	6.99158	359.811	96.2064	148.9	2.79567	NA
MCP-25-56	85.4645	33717.8	1.97244	20.4009	5.19813	0.158316	5.78922	0.0234246	2.54844	0.440204	149.263	3.76017	149.228	8.03445	148.658	121.918	149.263	3.76017	NA
MCP-25-230	1705.11	95821.8	0.904675	19.8892	1.45979	0.162505	2.0796	0.0234415	1.48112	0.712217	149.369	2.18691	152.894	2.95177	207.908	33.8754	149.369	2.18691	NA
MCP-25-132	1742.31	503716	1.17494	20.2857	1.66211	0.15934	2.55732	0.0234431	1.94352	0.759983	149.38	2.86985	150.126	3.56888	161.918	38.8747	149.38	2.86985	NA
MCP-25-173	725.043	95941.3	1.19334	20.0668	2.14402	0.161451	2.97561	0.0234974	2.06336	0.693423	149.721	3.05369	151.973	4.2	187.21	49.9248	149.721	3.05369	NA
MCP-25-125	75.4705	10290.5	1.60154	21.6011	5.02246	0.150196	5.33121	0.0235305	1.78794	0.335373	149.93	2.64974	142.085	7.06885	12.9802	120.824	149.93	2.64974	NA
MCP-25-279	1086.49	116677	0.640631	20.3444	1.82091	0.159675	2.27574	0.0235604	1.36502	0.599814	150.119	2.02548	150.419	3.18168	155.18	42.6477	150.119	2.02548	NA
MCP-25-297	26.8469	43836.7	1.17667	16.6654	9.10474	0.195335	9.52039	0.0236098	2.78237	0.292254	150.43	4.13706	181.171	15.7983	603.722	197.372	150.43	4.13706	NA
MCP-25-89	133.328	5182.9	0.999455	7.87559	19.88	0.413738	20.048	0.0236323	2.58969	0.129175	150.572	3.85416	351.563	59.6424	2056.49	354.604	150.572	3.85416	NA
MCP-25-257	231.076	58283.8	0.675634	20.2399	3.16083	0.161107	3.66497	0.0236495	1.85503	0.506151	150.68	2.76274	151.672	5.16352	167.18	73.8512	150.68	2.76274	NA
MCP-25-70	180.265	42657.9	0.835052	19.8685	3.31694	0.164165	3.60593	0.0236561	1.41446	0.392258	150.721	2.10716	154.342	5.16317	210.312	76.8899	150.721	2.10716	NA
MCP-25-215	87.2356	29655.8	0.936628	19.3452	5.85447	0.168613	6.17133	0.0236572	1.95206	0.31631	150.728	2.90816	158.214	9.0415	271.803	134.286	150.728	2.90816	NA
MCP-25-134	34.7208	5317.78	1.28796	19.8851	7.99398	0.164162	8.49957	0.0236755	2.88772	0.339749	150.843	4.30537	154.34	12.1705	208.389	185.613	150.843	4.30537	NA
MCP-25-189	164.016	8819.43	1.45031	21.0329	3.03924	0.156275	3.41113	0.023839	1.54881	0.454047	151.873	2.32473	147.437	4.68122	76.6402	72.2345	151.873	2.32473	NA
MCP-25-7	313.455	102563	1.27023	19.5197	3.18906	0.168682	3.68367	0.0238803	1.84372	0.500513	152.133	2.77207	158.274	5.39867	251.187	73.3903	152.133	2.77207	NA
MCP-25-112	1025.7	35843.8	0.917465	20.3665	1.3394	0.162011	2.21075	0.0239309	1.75882	0.795574	152.452	2.64989	152.462	3.12971	152.6	31.3776	152.452	2.64989	NA
MCP-25-309	771.44	78462.1	1.13811	20.2183	1.74158	0.163267	2.35986	0.0239409	1.59243	0.674798	152.515	2.40018	153.559	3.36308	169.684	40.6658	152.515	2.40018	NA
MCP-25-87	305.056	44525.5	0.647018	20.5752	3.16812	0.160662	3.88886	0.0239748	2.25526	0.579928	152.728	3.40393	151.282	5.46592	128.708	74.5502	152.728	3.40393	NA
MCP-25-66	737.435	241315	1.18085	19.7352	1.66228	0.167703	2.44269	0.0240039	1.78984	0.732735	152.911	2.70467	157.424	3.56212	225.896	38.4324	152.911	2.70467	NA
MCP-25-235	87.2282	17971.4	1.54912	19.8712	3.46231	0.166583	3.94453	0.0240079	1.88991	0.479121	152.936	2.85633	156.449	5.71934	209.972	80.2636	152.936	2.85633	NA
MCP-25-154	434.799	54710.1	0.440202	20.5283	1.60147	0.16134	2.2839	0.0240211	1.62835	0.712968	153.019	2.46235	151.875	3.22175	134.036	37.6409	153.019	2.46235	NA
MCP-25-80	105.262	104616	0.464707	20.7461	5.06795	0.159682	5.35335	0.0240266	1.7246	0.322153	153.054	2.60849	150.425	7.48482	109.184	119.72	153.054	2.60849	NA
MCP-25-133	77.9004	29344.8	0.512455	19.0339	5.43016	0.174857	5.9176	0.0241386	2.35189	0.397439	153.759	3.57345	163.626	8.94305	308.908	123.726	153.759	3.57345	NA
MCP-25-277	161.566	45580	1.13909	20.4659	4.23197	0.162666	4.57985	0.024145	1.75084	0.382293	153.799	2.66092	153.035	6.50624	141.202	99.3851	153.799	2.66092	NA
MCP-25-75	189.365	13367.8	0.506445	20.2824	3.28549	0.1645	3.86894	0.0241983	2.0431	0.528077	154.135	3.11178	154.635	5.5495	162.298	76.821	154.135	3.11178	NA
MCP-25-40	169.311	10076.1	0.761218	15.8492	9.25736	0.210697	9.66796	0.0242195	2.78761	0.288335	154.268	4.24934	194.138	17.0855	711.432	197.173	154.268	4.24934	NA
MCP-25-180	164.014	29256.4	0.73671	19.9278	3.71738	0.168127	4.13334	0.0242994	1.8071	0.4372	154.771	2.76355	157.792	6.04065	203.405	86.2948	154.771	2.76355	NA
MCP-25-190	349.55	42567.9	2.45166	20.4598	2.3243	0.164825	2.99206	0.0244582	1.88415	0.629717	155.77	2.89976	154.918	4.29898	141.913	54.5387	155.77	2.89976	NA
MCP-25-50	172.303	38533.8	0.879532	20.3086	3.6363	0.166243	4.09359	0.0244863	1.88011	0.459282	155.947	2.89679	156.153	5.92507	159.284	85.0966	155.947	2.89679	NA
MCP-25-71	168.36	33286.1	0.442389	20.7108	3.3905	0.163592	3.81105	0.0245729	1.74028	0.456642	156.492	2.69062	153.842	5.4405	113.18	80.0474	156.492	2.69062	NA
MCP-25-144	239.32	29695.2	1.1949	19.6173	2.83126	0.172838	3.0726	0.024591	1.19367	0.388489	156.606	1.84684	161.879	4.5977	239.724	65.2895	156.606	1.84684	NA
MCP-25-298	1155.49	51296.6	1.12756	20.3775	1.48315	0.167841	1.77187	0.0248055	0.969416	0.547115	157.956	1.51264	157.544	2.58569	151.374	34.7418	157.956	1.51264	NA
MCP-25-152	133.311	9085.9	0.893595	18.9833	3.93017	0.180404	4.33336	0.0248381	1.82532	0.421226	158.16	2.85181	168.408	6.72476	314.934	89.4026	158.16	2.85181	NA
MCP-25-196	200.304	156888	1.03561	19.383	2.72268	0.178351	3.17538	0.0250724	1.63403	0.514594	159.634	2.57644	166.641	4.88012	267.344	62.4589	159.634	2.57644	NA
MCP-25-208	754.786	75654	0.92944	19.9451	1.35756	0.174386	2.06416	0.025226	1.55493	0.753297	160.6	2.46637	163.219	3.11227	201.359	31.5417	160.6	2.46637	NA
MCP-25-210	1496.84	219113	0.543969	20.0605	1.37765	0.173404	2.08233	0.0252289	1.56147	0.749865	160.618	2.47702	162.368	3.12458	187.943	32.0545	160.618	2.47702	NA
MCP-25-280	2258.19	57815.9	4.5693	20.2828	1.28814	0.173128	2.15735	0.0254678	1.73057	0.802171	162.121	2.77062	162.13	3.23277	162.275	30.1456	162.121	2.77062	NA
MCP-25-185	987.652	79611.8	1.50545	19.8188	1.78891	0.177188	2.33336	0.0254689	1.49812	0.642043	162.127	2.39857	165.638	3.56618	216.091	41.4437	162.127	2.39857	NA
MCP-25-181	736.37	70030.3	1.61592	20.0726	1.77271	0.17707	2.4358	0.025778	1.67051	0.685817	164.07	2.70623	165.537	3.72063	186.538	41.2905	164.07	2.70623	NA
MCP-25-8	576.758	27556.5	1.23787	20.1479	2.21497	0.176686	2.59205	0.0258186	1.34635	0.519413	164.325	2.18442	165.205	3.95201	177.817	51.6297	164.325	2.18442	NA
MCP-25-68	467.657	48937.9	1.41991	20.0231	2.19364	0.178079	2.84968	0.0258608	1.81897	0.638306	164.59	2.95594	166.406	4.37387	192.334	51.024	164.59	2.95594	NA
MCP-25-232	510.812	36234.8	1.11825	20.5226	2.12688	0.174189	2.89418	0.025927	1.96281	0.678193	165.006	3.19766	163.048	4.35954	134.72	49.97	165.006	3.19766	NA
MCP-25-245	395.219	115679	0.679402	19.8945	2.65448	0.179703	3.12113	0.0259292	1.64171	0.525997	165.02	2.67476	167.805	4.82757	207.25	61.5488	165.02	2.67476	NA
MCP-25-67	92.4354	109448	0.99585	19.0627	4.4492	0.187565	4.93819	0.0259318	2.14251	0.433865	165.037	3.49105	174.549	7.91956	305.468	101.404	165.037	3.49105	NA
MCP-25-117	689.502	60787.7	1.19921	20.2599	1.87405	0.177782	2.5189	0.0261231	1.68309	0.668186	166.238	2.76218	166.15	3.8607	164.877	43.8046	166.238	2.76218	NA
MCP-25-314	266.468	36664.9	1.18869	20.4007	2.3307	0.177759	2.99839	0.0263011	1.88632	0.629109	167.357	3.11625	166.13	4.59511	148.67	54.6314	167.357	3.11625	NA
MCP-25-103	874.929	75265.1	0.806016	20.3037	1.8447	0.179196	2.3997	0.0263878	1.53482	0.639587	167.901	2.54371	167.369	3.70281	159.853	43.1624	167.901	2.54371	NA
MCP-25-105	488.3	91612.1	1.53449	19.8886	2.10349	0.188995	2.69828	0.0272617	1.68998	0.626318	173.388	2.89116	175.772	4.35502	207.95	48.7684	173.388	2.89116	NA
MCP-25-162	176.23	47117.6	1.45926	19.532	2.72671	0.196464	3.19541	0.027831	1.66604	0.521386	176.959	2.90812	182.13	5.32776	249.754	62.7793	176.959	2.90812	NA
MCP-25-197	446.263	29370.8	0.885551	20.0604	2.22102	0.196809	2.90167	0.0286341	1.86729	0.643522	181.994	3.35083	182.422	4.84508	187.956	51.7156	181.994	3.35083	NA
MCP-25-176	648.347	54366.1	1.73343	19.6852	1.6045	0.279075	2.16537	0.0398436	1.4541	0.671524	251.864	3.59172	249.924	4.79723	231.728	37.0251	251.864	3.59172	NA
MCP-25-205	1158.45	778628	8.65596	11.4468	1.12081	2.5655	1.97402	0.212988	1.62497	0.82318	1244.71	18.3934	1290.86	14.4232	1368.45	21.5742	1368.45	21.5742	90.9579
MCP-25-302	5745.01	2.33992e+06	161.186	11.4154	0.855387	2.75466	1.5566	0.228064	1.30051	0.83548	1324.34	15.5693	1343.35	11.5964	1373.74	16.4535	1373.74	16.4535	96.4043
MCP-25-286	851.785	207441	5.19742	11.4111	1.26892	2.59062	2.21211	0.214404	1.81198	0.819119	1252.24	20.6225	1297.99	16.2072	1374.45	24.4052	1374.45	24.4052	91.1084
MCP-25-241	263.881	58502.1	2.09482	11.4077	1.33306	2.79298	2.01407	0.231082	1.50978	0.749615	1340.17	18.2689	1353.66	15.06	1375.03	25.6369	1375.03	25.6369	97.4647
MCP-25-306	451.398	57626.9	0.779144	11.406	0.843719	2.81561	1.63989	0.232918	1.40619	0.857492	1349.78	17.1251	1359.7	12.2878	1375.32	16.2255	1375.32	16.2255	98.1429
MCP-25-91	372.335	169263	2.62363	11.4003	1.0903	2.71503	1.86768	0.224487	1.5164	0.811916	1305.54	17.9213	1332.58	13.8603	1376.27	20.9647	1376.27	20.9647	94.8608
MCP-25-310	339.671	413530	1.61417	11.3944	1.32875	2.52536	1.97874	0.208695	1.46624	0.740994	1221.86	16.3199	1279.37	14.3935	1377.28	25.546	1377.28	25.546	88.7157
MCP-25-95	335.766	110788	0.6798	11.3915	1.43645	2.77378	2.06846	0.229167	1.48834	0.71954	1330.13	17.8881	1348.51	15.4386	1377.76	27.6149	1377.76	27.6149	96.5431
MCP-25-292	1292.18	215264	22.6126	11.3842	1.09901	2.48098	1.65452	0.204844	1.23677	0.747511	1201.29	13.555	1266.5	11.9741	1379	21.1243	1379	21.1243	87.1133
MCP-25-227	611.062	444020	1.58754	11.3746	1.00628	2.81615	1.80075	0.232323	1.49336	0.829296	1346.66	18.1489	1359.84	13.494	1380.61	19.3376	1380.61	19.3376	97.5413
MCP-25-53	424.726	137663	1.44859	11.3717	1.16214	2.74402	1.70157	0.226315	1.24289	0.730434	1315.16	14.7864	1340.47	12.6634	1381.1	22.3313	1381.1	22.3313	95.2252
MCP-25-170	661.005	69838.2	4.18612	11.342	1.45976	2.62213	2.31333	0.215697	1.79461	0.775767	1259.1	20.5261	1306.86	17.0059	1386.12	28.0311	1386.12	28.0311	90.836
MCP-25-271	1062.05	94577.9	1.21328	11.3379	0.966653	2.52775	1.91568	0.207857	1.6539	0.863352	1217.39	18.3476	1280.05	13.9385	1386.82	18.559	1386.82	18.559	87.7828
MCP-25-237	329.738	166064	0.51505	11.3288	1.33331	2.93531	1.92019	0.241178	1.38182	0.719624	1392.82	17.309	1391.06	14.5439	1388.36	25.5952	1388.36	25.5952	100.321
MCP-25-287	1303.56	116123	3.76522	11.3273	0.719202	2.58437	1.52836	0.212315	1.34857	0.882362	1241.14	15.225	1296.22	11.1896	1388.61	13.8046	1388.61	13.8046	89.3802
MCP-25-243	1113.16	646477	2.55057	11.3147	0.87534	2.82954	1.76143	0.232197	1.52853	0.86778	1346.01	18.5683	1363.4	13.2157	1390.75	16.7968	1390.75	16.7968	96.7827
MCP-25-77	403.513	206240	3.63455	11.3052	1.28352	2.79471	2.46788	0.229146	2.10785	0.854112	1330.02	25.332	1354.12	18.4569	1392.37	24.6244	1392.37	24.6244	95.5225
MCP-25-253	488.096	85050.5	0.634929	11.2965	0.954804	2.90892	1.59812	0.238327	1.28153	0.801902	1377.99	15.8996	1384.23	12.0763	1393.85	18.314	1393.85	18.314	98.8624
MCP-25-267	695.403	384515	1.99072	11.2861	0.913278	2.51779	1.59253	0.206093	1.30464	0.819223	1207.97	14.3712	1277.18	11.5741	1395.6	17.5132	1395.6	17.5132	86.5556
MCP-25-92	1197.19	88989.3	1.6478	11.2707	1.16775	2.51485	2.08099	0.20557	1.72247	0.827716	1205.17	18.9339	1276.33	15.1195	1398.23	22.3852	1398.23	22.3852	86.1929
MCP-25-43	1848.9	219255	1.19045	11.2704	0.864422	2.89039	1.92112	0.236263	1.71565	0.89305	1367.24	21.1365	1379.41	14.4936	1398.28	16.5703	1398.28	16.5703	97.7804
MCP-25-299	1022.04	248913	0.981135	11.2475	0.939443	2.5817	1.62616	0.210601	1.32735	0.816245	1232.02	14.8855	1295.46	11.9023	1402.18	17.9989	1402.18	17.9989	87.8643
MCP-25-138	166.032	209106	0.668376	11.238	0.918706	2.89856	1.66504	0.236249	1.38865	0.834002	1367.17	17.1071	1381.54	12.5706	1403.79	17.5977	1403.79	17.5977	97.3909
MCP-25-74	343.825	240521	1.69199	11.2335	1.14817	2.94587	1.95756	0.240008	1.58548	0.809927	1386.74	19.7826	1393.79	14.8405	1404.56	21.991	1404.56	21.991	98.731
MCP-25-143	437.145	78179	2.0837	11.2156	1.4541	2.95403	2.39043	0.24029	1.8973	0.793708	1388.2	23.6957	1395.88	18.1354	1407.62	27.8394	1407.62	27.8394	98.621
MCP-25-177	111.767	81574.9	0.555609	11.1967	1.65517	2.88459	2.33098	0.234246	1.6413	0.704124	1356.71	20.0806	1377.89	17.5772	1410.85	31.6757	1410.85	31.6757	96.1631
MCP-25-104	299.723	165302	0.745167	11.1939	1.07977	2.99971	1.62697	0.243533	1.21701	0.748025	1405.04	15.3644	1407.55	12.3903	1411.33	20.6619	1411.33	20.6619	99.5541
MCP-25-300	275.831	93569.9	2.35155	11.1862	1.06926	2.66378	1.89194	0.216113	1.5608	0.824976	1261.3	17.8803	1318.47	13.968	1412.64	20.4571	1412.64	20.4571	89.2869
MCP-25-278	1810.89	298385	0.890677	11.1818	0.859884	2.89818	2.10753	0.235036	1.92413	0.912979	1360.84	23.6053	1381.44	15.9112	1413.4	16.4494	1413.4	16.4494	96.2813
MCP-25-296	439.651	77531.5	1.27823	11.181	0.966417	2.9216	1.73015	0.236918	1.43508	0.829454	1370.66	17.7195	1387.52	13.0886	1413.53	18.4871	1413.53	18.4871	96.9667
MCP-25-248	124.515	50377.6	1.97692	11.1541	1.47215	2.87879	2.25142	0.232887	1.70343	0.7566	1349.61	20.7427	1376.38	16.9684	1418.13	28.145	1418.13	28.145	95.1687
MCP-25-266	2173.67	6.29243e+06	136.969	11.1454	0.99142	2.63545	1.95343	0.213035	1.68315	0.861636	1244.97	19.0555	1310.59	14.3799	1419.62	18.9498	1419.62	18.9498	87.6972
MCP-25-64	960.234	229327	4.06497	11.1371	1.17087	2.80486	2.2948	0.22656	1.97362	0.86004	1316.44	23.5006	1356.84	17.1787	1421.04	22.3757	1421.04	22.3757	92.6392
MCP-25-145	598.98	57476.2	1.01682	11.1227	1.48939	2.94722	2.37821	0.23775	1.85408	0.779612	1374.99	22.9581	1394.13	18.0321	1423.52	28.4536	1423.52	28.4536	96.5906
MCP-25-146	1092.63	531610	6.82091	11.1212	1.05508	2.86859	1.8228	0.231376	1.48641	0.815451	1341.71	18.0046	1373.7	13.725	1423.78	20.1553	1423.78	20.1553	94.2354
MCP-25-159	1112.67	6.86485e+07	1.50674	11.0866	1.3419	2.66397	2.016	0.214204	1.50451	0.746286	1251.18	17.1101	1318.52	14.8843	1429.72	25.6142	1429.72	25.6142	87.5121
MCP-25-86	1821.1	184097	1.12283	11.0805	0.909147	2.82215	1.49825	0.226797	1.19089	0.794851	1317.69	14.1923	1361.44	11.2332	1430.78	17.3509	1430.78	17.3509	92.0958
MCP-25-123	492.696	211259	0.56361	11.0597	1.17614	2.69398	1.96372	0.21609	1.57253	0.800795	1261.18	18.0131	1326.81	14.5425	1434.37	22.4359	1434.37	22.4359	87.9262
MCP-25-182	1372.19	295289	1.02368	11.0508	1.1046	2.67299	2.39178	0.214236	2.12143	0.886968	1251.34	24.1289	1321.02	17.6755	1435.89	21.0667	1435.89	21.0667	87.1474
MCP-25-85	503.613	136412	2.15533	11.0102	1.32171	2.469	2.73307	0.19716	2.39223	0.875289	1160.04	25.3974	1263	19.7539	1442.91	25.1839	1442.91	25.1839	80.3963
MCP-25-265	1310.52	120406	3.25591	11.0086	1.22773	2.64937	2.19872	0.211531	1.82402	0.829582	1236.97	20.5299	1314.47	16.2092	1443.19	23.3921	1443.19	23.3921	85.7109
MCP-25-313	935.325	100068	11.9603	11.0057	1.09014	2.65379	1.88147	0.211828	1.53347	0.815037	1238.55	17.2797	1315.7	13.8764	1443.69	20.769	1443.69	20.769	85.7909
MCP-25-258	3692.94	1.70232e+06	50.2002	10.9277	0.96433	2.55441	1.88139	0.20245	1.61546	0.85865	1188.47	17.5334	1287.7	13.7296	1457.24	18.3385	1457.24	18.3385	81.5564
MCP-25-114	4765.61	361340	12.3911	10.794	0.71723	3.12883	1.54872	0.244942	1.37264	0.886301	1412.34	17.4096	1439.81	11.9173	1480.6	13.5966	1480.6	13.5966	95.3897
MCP-25-168	331.167	140180	2.72967	10.7825	1.08142	2.972	2.15438	0.232416	1.8633	0.864888	1347.15	22.6523	1400.49	16.3693	1482.62	20.4954	1482.62	20.4954	90.8627
MCP-25-55	583.356	131234	7.74104	10.7414	1.15488	2.92867	2.55613	0.228154	2.28036	0.892115	1324.82	27.3086	1389.35	19.3504	1489.87	21.8664	1489.87	21.8664	88.9218
MCP-25-65	790.888	54772.8	2.90525	10.7193	1.41545	2.94419	2.01778	0.228891	1.43804	0.712683	1328.68	17.2665	1393.35	15.2948	1493.77	26.7849	1493.77	26.7849	88.9486
MCP-25-165	519.279	73967	2.47815	10.6956	1.41365	2.97235	2.22709	0.23057	1.72091	0.772717	1337.49	20.7861	1400.58	16.9223	1497.95	26.7359	1497.95	26.7359	89.2877
MCP-25-69	446.406	182948	1.47128	10.6832	0.946903	3.01298	2.29771	0.23345	2.09353	0.911135	1352.56	25.543	1410.91	17.5185	1500.15	17.9038	1500.15	17.9038	90.1615
MCP-25-31	680.772	52736	2.46887	10.6685	1.16795	3.01821	2.08536	0.233535	1.72761	0.828447	1353	21.0846	1412.23	15.9061	1502.74	22.0743	1502.74	22.0743	90.0351
MCP-25-118	334.294	64275.5	2.7364	10.658	0.996286	2.75928	1.78269	0.21329	1.47831	0.829259	1246.32	16.753	1344.6	13.2869	1504.6	18.8249	1504.6	18.8249	82.8345
MCP-25-244	1738.86	159022	117.909	10.6262	0.799556	3.00104	1.55186	0.231287	1.33003	0.857056	1341.24	16.1054	1407.88	11.8196	1510.24	15.0959	1510.24	15.0959	88.8097
MCP-25-90	2087.62	365316	123.571	10.6163	1.29554	2.98241	1.99376	0.229635	1.51548	0.76011	1332.58	18.2444	1403.14	15.162	1512.02	24.456	1512.02	24.456	88.133
MCP-25-5	1752.18	429563	34.4588	10.599	1.04294	2.76252	1.96814	0.212359	1.66909	0.848053	1241.38	18.8469	1345.47	14.6738	1515.08	19.6791	1515.08	19.6791	81.9349
MCP-25-15	415.806	81475.7	9.38367	10.5953	0.811521	3.28873	2.18369	0.252719	2.0273	0.928382	1452.48	26.3648	1478.39	17.0044	1515.75	15.3106	1515.75	15.3106	95.8262
MCP-25-209	1892.45	263629	41.075	10.5816	1.22844	2.7388	2.12851	0.210189	1.73824	0.816646	1229.83	19.4619	1339.05	15.8332	1518.19	23.1703	1518.19	23.1703	81.0062
MCP-25-51	775.112	153418	9.18663	10.5501	1.28768	3.06796	2.78866	0.23475	2.47356	0.887006	1359.35	30.3158	1424.73	21.3581	1523.8	24.2697	1523.8	24.2697	89.2076
MCP-25-32	331.723	62376	7.78596	10.4655	1.47894	3.05995	1.99112	0.232259	1.33314	0.669546	1346.33	16.1982	1422.73	15.2389	1538.97	27.8193	1538.97	27.8193	87.4823
MCP-25-223	169.824	97754.5	1.96537	10.4528	1.38414	3.39726	2.06277	0.25755	1.52944	0.741448	1477.29	20.1924	1503.76	16.1832	1541.24	26.028	1541.24	26.028	95.8511
MCP-25-126	897.242	374323	13.5552	10.4453	1.09888	2.85046	1.76343	0.215942	1.37918	0.782103	1260.39	15.7894	1368.93	13.2561	1542.59	20.661	1542.59	20.661	81.7064
MCP-25-155	241.428	102123	1.09981	10.4437	1.2881	3.4288	2.18734	0.259713	1.76784	0.808216	1488.37	23.4956	1511.02	17.1967	1542.89	24.2179	1542.89	24.2179	96.4666
MCP-25-303	1043.69	133586	10.3707	10.4246	0.840376	3.07091	1.85959	0.23218	1.65887	0.892061	1345.91	20.1503	1425.46	14.2446	1546.32	15.7927	1546.32	15.7927	87.0396
MCP-25-96	1095.82	160933	25.7479	10.3361	1.02163	2.88695	1.85686	0.21642	1.55055	0.83504	1262.93	17.7836	1378.51	14.0045	1562.32	19.157	1562.32	19.157	80.8366
MCP-25-130	763.03	451650	9.59024	10.3106	1.0665	3.1495	1.96256	0.235517	1.64749	0.83946	1363.35	20.2449	1444.88	15.1262	1566.97	19.9863	1566.97	19.9863	87.0057
MCP-25-262	264.746	199660	2.45276	10.3055	0.969896	3.3939	1.72464	0.253669	1.42608	0.826882	1457.37	18.6014	1502.99	13.5271	1567.89	18.1736	1567.89	18.1736	92.9512
MCP-25-45	1138.62	108157	44.6154	10.2747	1.03211	3.1242	2.10118	0.232814	1.83022	0.871043	1349.23	22.2809	1438.67	16.1633	1573.49	19.3254	1573.49	19.3254	85.7478
MCP-25-251	870.32	705115	54.7914	10.2066	0.736315	3.30763	1.45154	0.244848	1.25092	0.86179	1411.85	15.861	1482.85	11.3176	1585.93	13.7639	1585.93	13.7639	89.0238
MCP-25-183	154.979	101500	2.89379	10.2001	1.60944	3.49023	2.32278	0.2582	1.67482	0.721041	1480.63	22.1562	1525.01	18.3346	1587.12	30.0838	1587.12	30.0838	93.29
MCP-25-93	606.39	59879.8	75.7525	10.1364	1.17624	3.6769	2.13333	0.270311	1.77977	0.834266	1542.38	24.4139	1566.37	17.0315	1598.83	21.9518	1598.83	21.9518	96.4697
MCP-25-42	81.6664	66508	3.38211	10.1258	1.28633	3.5917	2.01162	0.26377	1.54659	0.768831	1509.1	20.8091	1547.7	15.9786	1600.78	24.0007	1600.78	24.0007	94.2726
MCP-25-285	205.485	487971	2.45571	10.1218	1.25147	3.71347	2.23222	0.272606	1.84841	0.828059	1554.01	25.5246	1574.27	17.8587	1601.52	23.3479	1601.52	23.3479	97.0337
MCP-25-231	393.799	5.99353e+06	2.07387	10.0974	1.1342	3.60892	1.89314	0.264294	1.51577	0.800664	1511.77	20.4263	1551.5	15.0529	1606.01	21.1474	1606.01	21.1474	94.1322
MCP-25-136	587.145	248109	3.45616	10.0892	1.00567	3.49312	1.60943	0.255604	1.25654	0.780737	1467.31	16.4896	1525.66	12.7055	1607.54	18.7468	1607.54	18.7468	91.277
MCP-25-111	158.68	150872	0.951814	10.0855	1.29549	3.29425	2.28339	0.240963	1.88032	0.823475	1391.7	23.5366	1479.69	17.7879	1608.22	24.1482	1608.22	24.1482	86.5369
MCP-25-16	533.012	124195	2.25514	10.0703	1.40712	3.50402	2.27559	0.255921	1.78838	0.785899	1468.94	23.4922	1528.12	17.9778	1611.03	26.2199	1611.03	26.2199	91.1799
MCP-25-276	261.952	181825	2.22028	10.0599	1.31622	3.71466	2.03051	0.271025	1.54613	0.761451	1546	21.2531	1574.53	16.2458	1612.96	24.5197	1612.96	24.5197	95.8489
MCP-25-289	193.865	108658	4.91134	10.0593	1.19349	3.69376	1.64084	0.269484	1.12602	0.686249	1538.18	15.4089	1570.02	13.112	1613.07	22.2327	1613.07	22.2327	95.3575
MCP-25-12	67.7457	66232.8	1.45593	10.0424	1.25945	3.43356	2.19597	0.25008	1.79891	0.819187	1438.89	23.1991	1512.11	17.2699	1616.2	23.452	1616.2	23.452	89.0289
MCP-25-113	1881.29	106489	7.85937	9.99972	0.905064	3.50554	1.67932	0.254239	1.41456	0.84234	1460.3	18.4842	1528.46	13.2677	1624.12	16.8351	1624.12	16.8351	89.9134
MCP-25-178	655.391	364145	14.1458	9.99209	1.25249	3.47077	2.06047	0.251525	1.6361	0.79404	1446.34	21.1968	1520.6	16.2434	1625.54	23.2944	1625.54	23.2944	88.976
MCP-25-254	378.362	62547.2	2.44059	9.98899	1.3419	3.90804	2.42284	0.283126	2.0173	0.832615	1607.09	28.6946	1615.35	19.5912	1626.11	24.9556	1626.11	24.9556	98.8298
MCP-25-82	305.316	235266	2.42217	9.93191	1.13331	3.187	1.69377	0.229569	1.25875	0.743168	1332.24	15.1503	1454.01	13.0914	1636.76	21.047	1636.76	21.047	81.3949
MCP-25-191	600.646	140887	3.99857	9.90259	1.13947	3.77804	2.17346	0.27134	1.85082	0.851554	1547.6	25.4646	1588.09	17.4518	1642.25	21.1466	1642.25	21.1466	94.2363
MCP-25-281	211.771	98582.5	2.04613	9.90157	1.02098	3.86545	1.64594	0.277589	1.29101	0.784364	1579.21	18.0827	1606.5	13.2784	1642.44	18.9484	1642.44	18.9484	96.15
MCP-25-137	3212.8	1.01663e+07	5.50219	9.8837	1.03576	3.7773	1.95702	0.270769	1.66046	0.848463	1544.71	22.8076	1587.93	15.713	1645.8	19.2128	1645.8	19.2128	93.8577
MCP-25-9	1725.09	391100	9.12124	9.87076	0.996456	3.61322	1.72691	0.258669	1.41042	0.816732	1483.03	18.6853	1552.45	13.7346	1648.23	18.4779	1648.23	18.4779	89.9771
MCP-25-259	1473.23	68231.9	6.87995	9.87063	1.04288	3.41208	1.86546	0.244266	1.54672	0.829136	1408.84	19.574	1507.18	14.6494	1648.25	19.3388	1648.25	19.3388	85.4748
MCP-25-272	1062.3	92096.9	23.379	9.86626	1.09171	3.33439	2.10758	0.238599	1.8028	0.855386	1379.41	22.3874	1489.14	16.4642	1649.07	20.2423	1649.07	20.2423	83.6476
MCP-25-188	773.185	1.05984e+06	8.93343	9.85766	1.035	3.44898	2.05183	0.246583	1.77166	0.863455	1420.83	22.5914	1515.64	16.1524	1650.69	19.1866	1650.69	19.1866	86.0751
MCP-25-156	827.419	618468	3.68669	9.83879	1.06829	3.59126	1.88291	0.256264	1.55052	0.823468	1470.7	20.3893	1547.6	14.9557	1654.24	19.795	1654.24	19.795	88.9047
MCP-25-128	2432.3	5.14326e+06	7.723	9.83878	0.8553	3.55422	1.63953	0.25362	1.39876	0.853145	1457.12	18.2423	1539.38	12.9928	1654.24	15.8478	1654.24	15.8478	88.0839
MCP-25-22	779.209	264376	3.05375	9.82259	1.11661	3.80205	2.3399	0.270859	2.05629	0.878794	1545.16	28.2521	1593.18	18.8135	1657.29	20.6823	1657.29	20.6823	93.2339
MCP-25-97	1921.5	223303	10.2733	9.80371	1.44347	3.6775	2.71993	0.261482	2.3053	0.847559	1497.42	30.8042	1566.5	21.7167	1660.86	26.7255	1660.86	26.7255	90.1595
MCP-25-158	4198.93	2.76272e+06	27.9213	9.78586	1.15854	3.59253	2.06966	0.254975	1.71502	0.828647	1464.08	22.4621	1547.88	16.4405	1664.23	21.44	1664.23	21.44	87.9738
MCP-25-184	311.866	79866.3	6.93603	9.78515	1.38127	4.19734	2.21106	0.297879	1.72652	0.780857	1680.78	25.5445	1673.5	18.133	1664.36	25.5622	1664.36	25.5622	100.987
MCP-25-11	201.555	65514.9	2.6809	9.77846	1.46933	4.09634	2.24322	0.290513	1.69502	0.755621	1644.09	24.598	1653.57	18.3099	1665.63	27.1878	1665.63	27.1878	98.7071
MCP-25-52	446.138	174792	1.16436	9.77575	1.17783	4.26035	1.98976	0.302061	1.60371	0.805979	1701.52	23.9832	1685.74	16.3644	1666.14	21.7917	1666.14	21.7917	102.123
MCP-25-236	46.9625	43128.2	1.39409	9.77116	1.59794	3.94538	2.29877	0.279598	1.65255	0.718884	1589.34	23.2775	1623.04	18.6236	1667.01	29.5628	1667.01	29.5628	95.3408
MCP-25-206	6180.63	611991	6.91466	9.76762	1.1293	4.12748	1.64554	0.292397	1.19687	0.727339	1653.49	17.4559	1659.76	13.4507	1667.68	20.8897	1667.68	20.8897	99.1495
MCP-25-220	519.111	146839	2.35997	9.76325	0.985835	3.98936	1.90059	0.282486	1.62493	0.854957	1603.87	23.0727	1632.03	15.4316	1668.51	18.2336	1668.51	18.2336	96.126
MCP-25-228	1563.13	460882	39.0922	9.76186	0.883004	3.67603	1.732	0.260262	1.49001	0.860283	1491.18	19.8362	1566.18	13.8263	1668.77	16.3309	1668.77	16.3309	89.3581
MCP-25-4	933.485	346837	13.7264	9.7596	1.5138	3.46238	3.04696	0.245078	2.64431	0.867852	1413.04	33.5538	1518.69	24.0096	1669.2	27.998	1669.2	27.998	84.6541
MCP-25-284	2483.39	961753	5.1798	9.75419	1.1059	3.81263	1.89735	0.269721	1.54173	0.812569	1539.39	21.1123	1595.42	15.2635	1670.22	20.4502	1670.22	20.4502	92.1666
MCP-25-249	1276.51	769398	2.50582	9.74437	1.04617	3.91401	1.63759	0.276614	1.25985	0.769332	1574.29	17.5975	1616.58	13.2448	1672.09	19.3409	1672.09	19.3409	94.1512
MCP-25-288	1854.39	634035	12.732	9.74223	1.37944	3.73428	2.0212	0.263854	1.47729	0.730897	1509.53	19.8816	1578.75	16.1893	1672.49	25.5019	1672.49	25.5019	90.2564
MCP-25-106	451.352	90400.5	4.06577	9.73791	1.26513	4.1038	2.16388	0.289835	1.75552	0.81128	1640.7	25.4297	1655.06	17.6685	1673.31	23.3859	1673.31	23.3859	98.0513
MCP-25-34	256.201	236295	1.89388	9.724	1.00319	4.18922	1.72306	0.295446	1.4009	0.813034	1668.68	20.5961	1671.91	14.125	1675.95	18.5371	1675.95	18.5371	99.5664
MCP-25-78	455.204	64860.2	1.97214	9.71127	1.01659	4.13163	1.98821	0.291002	1.70866	0.859397	1646.54	24.8282	1660.58	16.2553	1678.37	18.7789	1678.37	18.7789	98.1031
MCP-25-225	861.733	2.24106e+06	1.31437	9.69768	1.00093	4.1137	1.95669	0.289333	1.6813	0.859257	1638.2	24.3219	1657.03	15.984	1680.96	18.4836	1680.96	18.4836	97.456
MCP-25-221	1701.3	382617	6.73187	9.67453	0.89864	3.87279	1.46047	0.271739	1.15127	0.788287	1549.63	15.8581	1608.03	11.7866	1685.37	16.5868	1685.37	16.5868	91.9456
MCP-25-312	245.844	119969	2.06224	9.65086	1.11845	4.05454	1.7128	0.283796	1.29721	0.75736	1610.45	18.4858	1645.21	13.9516	1689.89	20.6306	1689.89	20.6306	95.2989
MCP-25-139	2415.21	346381	23.7788	9.6504	0.840481	3.89117	1.52892	0.272348	1.27717	0.835347	1552.71	17.6233	1611.85	12.351	1689.98	15.5024	1689.98	15.5024	91.8773
MCP-25-304	1638.06	130906	74.6493	9.64566	1.03332	3.56684	2.01447	0.249525	1.72925	0.858417	1436.03	22.2612	1542.19	15.9769	1690.89	19.0578	1690.89	19.0578	84.9274
MCP-25-213	860.494	54709.7	6.11011	9.63417	1.04199	3.63172	2.08281	0.253761	1.80342	0.865862	1457.84	23.5304	1556.51	16.5839	1693.09	19.2123	1693.09	19.2123	86.1058
MCP-25-57	2027.58	115416	38.2262	9.62868	0.803316	3.54231	1.74093	0.247373	1.54451	0.887177	1424.91	19.7454	1536.72	13.7863	1694.14	14.809	1694.14	14.809	84.1087
MCP-25-315	991.276	112500	5.0275	9.62665	0.943486	3.8327	1.75533	0.267595	1.48021	0.843266	1528.58	20.1438	1599.64	14.1362	1694.53	17.3926	1694.53	17.3926	90.2072
MCP-25-264	414.208	69510.8	1.83183	9.61942	0.973275	4.39294	1.63577	0.30648	1.31472	0.80373	1723.36	19.8816	1711.01	13.5303	1695.91	17.9387	1695.91	17.9387	101.619
MCP-25-121	188.653	103714	2.1221	9.61258	1.15163	4.10508	2.11922	0.286194	1.779	0.83946	1622.48	25.5182	1655.31	17.3048	1697.22	21.223	1697.22	21.223	95.5962
MCP-25-187	574.426	119398	6.16569	9.60819	1.53266	3.73297	2.2814	0.260133	1.68989	0.740727	1490.52	22.4884	1578.47	18.2725	1698.06	28.2432	1698.06	28.2432	87.7777
MCP-25-84	342.351	184022	2.69101	9.59148	0.923489	4.10255	1.92673	0.28539	1.691	0.87765	1618.45	24.2029	1654.81	15.7309	1701.27	17.0094	1701.27	17.0094	95.1319
MCP-25-37	1133.7	166033	1.99268	9.58775	1.13663	3.76112	1.95171	0.261537	1.58659	0.81292	1497.7	21.2039	1584.49	15.6563	1701.99	20.9339	1701.99	20.9339	87.9972
MCP-25-260	996.63	174027	19.8877	9.58094	1.04245	3.79578	1.79632	0.263759	1.4629	0.814386	1509.05	19.6824	1591.85	14.4373	1703.29	19.1959	1703.29	19.1959	88.5959
MCP-25-174	342.916	226568	1.92847	9.57673	1.39291	4.32964	2.03996	0.300724	1.49037	0.730591	1694.9	22.2125	1699.02	16.8285	1704.1	25.648	1704.1	25.648	99.4598
MCP-25-175	298.379	235491	1.95275	9.55903	1.20334	4.52301	2.18213	0.313574	1.82035	0.834206	1758.27	28.0131	1735.21	18.1472	1707.51	22.1474	1707.51	22.1474	102.973
MCP-25-226	628.644	58550.9	8.87765	9.55893	1.02569	3.8621	1.75467	0.267751	1.42367	0.811359	1529.38	19.3832	1605.8	14.1532	1707.53	18.8772	1707.53	18.8772	89.5668
MCP-25-275	3175.05	212481	5.0514	9.55142	1.04293	4.02996	2.04426	0.279169	1.7582	0.860069	1587.18	24.736	1640.26	16.6319	1708.97	19.1911	1708.97	19.1911	92.8732
MCP-25-270	882.285	382125	8.89369	9.54643	0.848301	4.377	1.70321	0.303051	1.47693	0.867143	1706.42	22.1429	1708.01	14.0787	1709.93	15.6073	1709.93	15.6073	99.7947
MCP-25-211	1120.72	1.62101e+06	2.05279	9.54103	0.851828	3.71375	1.78037	0.256985	1.56336	0.878111	1474.4	20.6042	1574.34	14.2434	1710.97	15.6702	1710.97	15.6702	86.1729
MCP-25-293	1063.57	133462	2.22364	9.52678	0.9822	4.15509	1.95817	0.287095	1.69403	0.865106	1627	24.3588	1665.21	16.0273	1713.72	18.0626	1713.72	18.0626	94.9392
MCP-25-150	425.951	67609.1	4.42962	9.52573	1.15651	3.90654	1.84546	0.269892	1.43813	0.779279	1540.25	19.7034	1615.04	14.9205	1713.93	21.2681	1713.93	21.2681	89.8669
MCP-25-1	519.344	249405	8.49223	9.50787	0.965772	4.06909	1.92603	0.280594	1.66639	0.865197	1594.35	23.5377	1648.13	15.6998	1717.38	17.7523	1717.38	17.7523	92.8366
MCP-25-274	788.06	81651.1	2.9307	9.50294	0.712467	4.51243	1.4816	0.311005	1.29905	0.876788	1745.65	19.8659	1733.27	12.3154	1718.33	13.0958	1718.33	13.0958	101.59
MCP-25-311	1653.26	1.42035e+06	2.42786	9.49607	0.88497	4.04339	2.01346	0.278476	1.80855	0.898229	1583.68	25.3949	1642.97	16.392	1719.66	16.2639	1719.66	16.2639	92.0929
MCP-25-291	701.18	300318	2.08188	9.4826	1.0715	4.39948	2.0081	0.302571	1.69834	0.845744	1704.05	25.4315	1712.24	16.6152	1722.27	19.6821	1722.27	19.6821	98.942
MCP-25-194	590.62	185815	1.84553	9.48132	1.2596	4.37982	2.20208	0.301178	1.80626	0.820251	1697.15	26.9518	1708.54	18.2053	1722.52	23.1375	1722.52	23.1375	98.5273
MCP-25-44	280.563	52411.3	2.34987	9.47857	1.16939	4.2489	2.21623	0.292091	1.8826	0.849461	1651.97	27.4349	1683.52	18.2179	1723.05	21.4787	1723.05	21.4787	95.8748
MCP-25-217	528.827	645522	2.40526	9.47617	1.13532	4.5593	1.97377	0.31335	1.61456	0.81801	1757.17	24.8328	1741.86	16.4378	1723.51	20.8515	1723.51	20.8515	101.953
MCP-25-200	4443.01	732555	2.40025	9.45515	0.994682	4.38508	2.03034	0.300707	1.77	0.871774	1694.82	26.379	1709.53	16.789	1727.59	18.2603	1727.59	18.2603	98.1028
MCP-25-256	197.202	55881.5	2.22513	9.44909	0.95253	4.62225	1.93066	0.316768	1.67933	0.86982	1773.93	26.0429	1753.29	16.1182	1728.77	17.4838	1728.77	17.4838	102.612
MCP-25-63	714.419	348637	2.85689	9.44583	1.26073	4.15605	2.32062	0.284721	1.94829	0.839555	1615.1	27.8346	1665.4	18.9954	1729.4	23.14	1729.4	23.14	93.3904
MCP-25-19	917.662	1.73174e+06	8.47572	9.44393	1.23755	4.43487	2.31121	0.303761	1.95197	0.844563	1709.93	29.3175	1718.88	19.1519	1729.77	22.7134	1729.77	22.7134	98.8531
MCP-25-172	672.493	81124.8	1.6884	9.43436	1.21329	4.35765	2.10124	0.29817	1.71556	0.81645	1682.23	25.4014	1704.35	17.3551	1731.63	22.2629	1731.63	22.2629	97.1468
MCP-25-129	265.808	227572	2.48164	9.43431	0.97643	4.18492	1.79191	0.286349	1.50251	0.838495	1623.26	21.5612	1671.07	14.6866	1731.64	17.9161	1731.64	17.9161	93.7411
MCP-25-233	237.175	202443	2.92765	9.39702	1.05754	4.34765	1.91018	0.296308	1.59072	0.832759	1672.98	23.4395	1702.45	15.77	1738.91	19.387	1738.91	19.387	96.2085
MCP-25-149	1251.15	225925	1.98309	9.38595	1.00677	4.29559	1.83623	0.292415	1.53563	0.836295	1653.59	22.3977	1692.52	15.1251	1741.07	18.4511	1741.07	18.4511	94.9756
MCP-25-141	763.37	149491	1.82772	9.3702	1.11081	4.34093	1.80553	0.295006	1.42339	0.788351	1666.5	20.9027	1701.17	14.9015	1744.14	20.3503	1744.14	20.3503	95.5483
MCP-25-79	5040.03	196801	1.28237	9.35617	1.36371	4.6005	6.21277	0.312178	6.06126	0.975612	1751.42	92.9652	1749.36	51.8646	1746.88	24.9757	1746.88	24.9757	100.259
MCP-25-122	517.618	1.10657e+06	1.7257	9.34265	1.07876	4.49408	1.96128	0.304516	1.63795	0.835144	1713.66	24.648	1729.88	16.2912	1749.53	19.7499	1749.53	19.7499	97.9496
MCP-25-283	909.593	163187	2.09149	9.30816	0.91132	4.27567	1.85951	0.288647	1.62088	0.871674	1634.76	23.4048	1688.69	15.3034	1756.3	16.6699	1756.3	16.6699	93.0798
MCP-25-10	1207.95	327593	1.22134	9.29106	1.04277	4.33138	1.7738	0.291871	1.43492	0.808952	1650.87	20.8987	1699.36	14.6336	1759.66	19.0668	1759.66	19.0668	93.8173
MCP-25-169	1660.76	303175	1.59667	9.24117	1.04819	4.31276	2.03002	0.289055	1.73846	0.856379	1636.81	25.1302	1695.8	16.7342	1769.51	19.1425	1769.51	19.1425	92.5007
MCP-25-107	1054.16	116964	1.8261	9.22655	0.996204	4.55878	1.90817	0.305061	1.62748	0.8529	1716.36	24.524	1741.77	15.891	1772.4	18.1864	1772.4	18.1864	96.8381
MCP-25-39	571.444	79700.8	2.03487	9.18293	1.13916	4.62003	2.40337	0.307698	2.11625	0.880534	1729.37	32.1001	1752.89	20.0638	1781.04	20.7743	1781.04	20.7743	97.0988
MCP-25-207	1455.85	260232	1.30646	8.98577	0.821809	4.33795	2.29193	0.282708	2.13953	0.933504	1604.99	30.3983	1700.61	18.9144	1820.52	14.9137	1820.52	14.9137	88.1607
MCP-25-216	761.506	71608.2	3.89609	8.8661	1.04983	4.06754	1.82016	0.261555	1.48689	0.816899	1497.79	19.8726	1647.82	14.8356	1844.82	18.9962	1844.82	18.9962	81.1891
MCP-25-115	700.974	97437.4	7.09894	8.33091	1.40724	5.24671	2.39847	0.317014	1.94225	0.809787	1775.13	30.1379	1860.24	20.4578	1956.72	25.1267	1956.72	25.1267	90.7195
MCP-25-20	123.758	38207.1	0.614068	7.67649	3.79441	6.46361	3.91217	0.359863	0.952645	0.243508	1981.52	16.2514	2040.96	34.4144	2101.56	66.6506	2101.56	66.6506	94.288
MCP-25-214	766.227	175965	17.8891	7.24072	1.24992	7.18923	2.88616	0.37754	2.60147	0.901358	2064.78	45.9624	2135.17	25.7326	2203.6	21.6995	2203.6	21.6995	93.7004
MCP-25-171	918.401	347008	6.61248	6.78457	1.13236	7.26441	1.86336	0.357455	1.47982	0.794167	1970.1	25.1202	2144.45	16.6323	2315.89	19.4248	2315.89	19.4248	85.0689
MCP-25-167	1992.36	266909	2.00019	6.65006	1.12028	8.15252	1.84997	0.393202	1.4722	0.795794	2137.66	26.7848	2248.09	16.7334	2350.17	19.1485	2350.17	19.1485	90.9576
MCP-25-60	343.033	332153	1.53248	5.09859	0.893396	14.2993	2.20602	0.528768	2.01702	0.914325	2736.26	44.9737	2769.77	20.9384	2794.27	14.6223	2794.27	14.6223	97.924
MCP-7 (Deformed gravels of Whitewater)
MCP-7A_RUN1-61	449.62	14092.7	0.960964	20.7115	4.45874	0.0781887	4.95435	0.011745	2.1599	0.435961	75.2721	1.61635	76.4406	3.64811	113.14	105.278	75.2721	1.61635	NA
MCP-7A_RUN2-119	358.757	44600.7	12.0099	20.7458	4.38187	0.0780632	4.69106	0.0117456	1.67489	0.357039	75.2756	1.25345	76.3223	3.44909	109.21	103.522	75.2756	1.25345	NA
MCP-7A_RUN1-42	1092.69	44340.4	7.67862	20.8547	2.62405	0.0783782	3.01948	0.0118549	1.49387	0.494743	75.972	1.12826	76.619	2.22837	96.8509	62.1199	75.972	1.12826	NA
MCP-7A_RUN1-27	546.398	9511.98	1.10368	19.5393	5.0264	0.0849451	5.47253	0.0120378	2.16423	0.395472	77.1373	1.65948	82.7836	4.35062	248.894	115.74	77.1373	1.65948	NA
MCP-7A_RUN2-213	611.446	26536.8	2.41932	20.133	2.47871	0.0828917	3.10717	0.0121037	1.87363	0.603002	77.5571	1.44442	80.86	2.41502	179.542	57.7947	77.5571	1.44442	NA
MCP-7A_RUN1-109	1217.78	132325	1.85285	20.2445	3.55878	0.0824789	4.03237	0.0121101	1.89607	0.470212	77.5979	1.46249	80.4728	3.11971	166.657	83.1724	77.5979	1.46249	NA
MCP-7A_RUN2-138	293.608	50565.9	18.3595	20.3876	4.45002	0.0836242	5.392	0.0123651	3.04482	0.564692	79.2218	2.3974	81.5466	4.22509	150.18	104.313	79.2218	2.3974	NA
MCP-7A_RUN2-131	130.596	50823.6	2.33512	19.2212	7.07079	0.088739	7.29179	0.0123707	1.78162	0.244333	79.2574	1.40342	86.328	6.03476	286.565	161.802	79.2574	1.40342	NA
MCP-7A_RUN2-203	67.9368	13764.5	1.94565	18.3754	9.18883	0.0932798	9.96725	0.0124315	3.86154	0.387423	79.6447	3.05659	90.5541	8.63519	388.469	206.687	79.6447	3.05659	NA
MCP-7A_RUN2-168	187.246	7201.34	2.30741	20.7744	6.06277	0.0826875	6.42711	0.0124586	2.13323	0.331911	79.8168	1.69218	80.6685	4.98409	105.941	143.367	79.8168	1.69218	NA
MCP-7A_RUN1-59	1021.48	19583.9	1.84459	21.8988	2.62716	0.079013	3.55887	0.0125492	2.40074	0.674581	80.3942	1.91807	77.2166	2.64615	20.0345	63.5669	80.3942	1.91807	NA
MCP-7A_RUN1-45	2337.73	71853.5	22.7732	20.7213	2.39343	0.083624	5.16577	0.0125674	4.57784	0.886188	80.5099	3.6627	81.5464	4.0478	112.012	56.4855	80.5099	3.6627	NA
MCP-7A_RUN1-35	462.842	11952.9	1.39875	20.2657	5.07689	0.0860765	5.48225	0.0126516	2.06886	0.377375	81.0457	1.66623	83.8418	4.41179	164.208	118.736	81.0457	1.66623	NA
MCP-7A_RUN1-3	1020.86	39060.1	7.50997	19.7767	3.53526	0.0883453	5.38894	0.0126717	4.06725	0.754741	81.174	3.28085	85.9608	4.44173	221.023	81.808	81.174	3.28085	NA
MCP-7A_RUN2-216	652.377	43784.5	3.45504	20.419	3.43442	0.0859933	5.71495	0.012735	4.56786	0.799283	81.5766	3.70283	83.7641	4.59497	146.606	80.5746	81.5766	3.70283	NA
MCP-7A_RUN1-86	407.155	30944.5	1.68386	20.7876	3.51181	0.0845072	3.93451	0.0127408	1.77413	0.450915	81.6137	1.43881	82.3737	3.11303	104.443	83.0199	81.6137	1.43881	NA
MCP-7A_RUN2-132	343.014	10029.8	1.10121	20.8902	4.20629	0.0843601	5.5605	0.0127814	3.6368	0.654042	81.872	2.95869	82.2359	4.39248	92.827	99.6694	81.872	2.95869	NA
MCP-7A_RUN1-53	1807.98	28322.7	0.245575	15.8843	4.19747	0.111091	4.95134	0.012798	2.62621	0.530404	81.978	2.13928	106.962	5.02671	706.705	89.3225	81.978	2.13928	NA
MCP-7A_RUN2-210	219.237	165983	5.29525	21.3731	3.84106	0.0837544	4.64162	0.012983	2.60593	0.561428	83.155	2.15305	81.6686	3.64232	38.3813	91.9225	83.155	2.15305	NA
MCP-7A_RUN1-1	1647.03	45047.5	0.606897	18.9635	3.07875	0.0944346	4.34937	0.0129882	3.07219	0.706353	83.1883	2.53929	91.626	3.81066	317.293	69.9931	83.1883	2.53929	NA
MCP-7A_RUN1-40	4153.46	63162.1	18.2872	20.8745	1.44532	0.0866462	2.04649	0.0131179	1.44886	0.707971	84.0135	1.20934	84.3743	1.65692	94.5751	34.2267	84.0135	1.20934	NA
MCP-7A_RUN1-4	1453.99	32660.1	0.821248	20.7704	2.61608	0.0882726	4.36112	0.0132975	3.48934	0.800102	85.1561	2.95184	85.893	3.59185	106.401	61.8181	85.1561	2.95184	NA
MCP-7A_RUN1-43	198.888	13947.7	1.35577	20.553	5.85572	0.0892815	7.15784	0.0133087	4.11647	0.575099	85.2276	3.48528	86.8338	5.95715	131.228	137.794	85.2276	3.48528	NA
MCP-7A_RUN2-179	1160.26	32993.4	2.04974	19.871	2.41047	0.0927499	3.04688	0.013367	1.86362	0.611649	85.5981	1.58468	90.0618	2.6259	210.034	55.8948	85.5981	1.58468	NA
MCP-7A_RUN2-170	540.223	100176	10.0829	20.6107	3.23397	0.0897226	3.614	0.013412	1.61321	0.446377	85.8848	1.37631	87.2449	3.02138	124.6	76.1796	85.8848	1.37631	NA
MCP-7A_RUN2-123	836.37	46789.6	1.50262	20.4572	2.61458	0.0909204	3.23629	0.0134898	1.90723	0.589327	86.3798	1.63647	88.3604	2.73871	142.22	61.3747	86.3798	1.63647	NA
MCP-7A_RUN1-107	1475.23	28182.1	19.9656	17.9177	4.08245	0.104431	4.27968	0.0135709	1.28424	0.300078	86.8955	1.10846	100.858	4.10897	444.822	90.7911	86.8955	1.10846	NA
MCP-7A_RUN2-178	1333.51	36359.1	0.763426	20.0506	2.06346	0.0934914	3.60579	0.0135956	2.957	0.820071	87.0525	2.55684	90.7506	3.13031	189.089	48.0135	87.0525	2.55684	NA
MCP-7A_RUN2-121	241.682	82266.6	1.40734	20.2652	4.89085	0.0927464	5.25452	0.0136316	1.92082	0.365555	87.2815	1.66522	90.0585	4.52838	164.262	114.406	87.2815	1.66522	NA
MCP-7A_RUN2-202	689.736	255005	2.98488	19.9649	3.57926	0.0950949	4.27204	0.0137697	2.33221	0.545925	88.1593	2.04206	92.2385	3.7668	199.062	83.1674	88.1593	2.04206	NA
MCP-7A_RUN1-72	411.815	112632	2.26474	20.6657	5.04815	0.0919751	5.3216	0.0137854	1.68392	0.316431	88.2592	1.47609	89.3416	4.55127	118.355	119.049	88.2592	1.47609	NA
MCP-7A_RUN2-139	225.884	6350.34	5.00367	21.8949	4.73572	0.0868287	5.4325	0.0137881	2.66177	0.489972	88.2769	2.33371	84.5448	4.40691	19.6107	114.628	88.2769	2.33371	NA
MCP-7A_RUN1-14	765.103	72922.4	3.2847	20.6677	3.44888	0.0953407	4.79901	0.0142912	3.33703	0.695358	91.4752	3.031	92.4663	4.24144	118.114	81.3293	91.4752	3.031	NA
MCP-7A_RUN1-60	386.641	27794.3	0.552159	9.29054	5.1794	0.213375	5.52452	0.0143775	1.92202	0.347907	92.0233	1.75614	196.381	9.86477	1759.77	94.7651	92.0233	1.75614	NA
MCP-7A_RUN1-87	559.336	42147.9	0.592952	20.3989	3.03742	0.097225	3.83755	0.0143841	2.34539	0.611168	92.0654	2.14394	94.2116	3.45277	148.918	71.2315	92.0654	2.14394	NA
MCP-7A_RUN1-91	520.923	40188	1.23242	21.2603	4.67939	0.0956377	5.16302	0.0147468	2.18178	0.422578	94.3696	2.04394	92.7416	4.57614	51.078	111.738	94.3696	2.04394	NA
MCP-7A_RUN2-185	243.989	30117.9	5.58413	21.115	4.24357	0.100412	4.68092	0.0153772	1.97565	0.422063	98.3732	1.92875	97.1566	4.33705	67.4212	101.01	98.3732	1.92875	NA
MCP-7A_RUN2-201	3012.97	112166	76.5338	15.3613	1.5287	0.170536	1.86421	0.0189996	1.06694	0.572328	121.33	1.28241	159.884	2.75777	777.501	32.1483	121.33	1.28241	NA
MCP-7A_RUN2-112	104.135	4238.5	2.30587	20.7214	6.7705	0.131017	7.24261	0.01969	2.5721	0.355134	125.696	3.20172	125.011	8.5191	112.003	159.932	125.696	3.20172	NA
MCP-7A_RUN2-130	113.779	17322	1.77568	10.017	18.4061	0.293053	19.3709	0.0212904	6.03718	0.311662	135.806	8.11311	260.96	44.6056	1620.9	345.512	135.806	8.11311	NA
MCP-7A_RUN2-114	126.172	10570.8	1.5409	18.8822	4.57181	0.157628	5.11491	0.0215865	2.29366	0.448427	137.675	3.12432	148.624	7.07194	327.104	103.801	137.675	3.12432	NA
MCP-7A_RUN1-78	147.754	45366.1	0.737826	18.6688	5.08788	0.161562	5.91519	0.0218753	3.0171	0.51006	139.497	4.16356	152.07	8.35422	352.844	115.021	139.497	4.16356	NA
MCP-7A_RUN1-16	192.342	42017.1	0.999186	19.7627	6.17324	0.156186	7.26088	0.0223865	3.82251	0.526452	142.721	5.39557	147.359	9.95971	222.682	142.885	142.721	5.39557	NA
MCP-7A_RUN1-2	118.953	6229.88	1.06188	18.7358	9.6311	0.165494	9.93206	0.0224881	2.42647	0.244307	143.361	3.44022	155.501	14.3209	344.742	218.373	143.361	3.44022	NA
MCP-7A_RUN1-51	316.873	8565.36	0.707958	19.3424	4.01142	0.161501	4.71004	0.0226561	2.46839	0.524071	144.42	3.52523	152.016	6.64991	272.134	91.9762	144.42	3.52523	NA
MCP-7A_RUN2-169	106.85	10539	1.15651	20.0284	5.27262	0.156742	5.8544	0.0227684	2.54431	0.434597	145.128	3.65126	147.848	8.05511	191.714	122.681	145.128	3.65126	NA
MCP-7A_RUN2-191	155.994	29491.4	1.11095	19.0909	4.18278	0.165145	4.6834	0.022866	2.1068	0.449844	145.744	3.03608	155.197	6.74037	302.08	95.3936	145.744	3.03608	NA
MCP-7A_RUN1-104	160.105	21798.5	0.8242	19.1644	5.6686	0.164963	7.83551	0.0229287	5.40946	0.690377	146.139	7.81639	155.038	11.2665	293.288	129.526	146.139	7.81639	NA
MCP-7A_RUN1-26	271.575	10474.7	0.810561	20.6738	2.80559	0.153209	4.70385	0.0229723	3.77556	0.802653	146.414	5.46564	144.742	6.34551	117.446	66.163	146.414	5.46564	NA
MCP-7A_RUN1-56	540.173	31307.7	0.673598	19.8723	2.81138	0.160864	3.44903	0.0231849	1.998	0.579292	147.753	2.91854	151.459	4.85297	209.867	65.1817	147.753	2.91854	NA
MCP-7A_RUN1-83	206.306	17669.7	1.54507	20.8474	4.77328	0.153523	5.27414	0.0232127	2.24328	0.425336	147.928	3.28066	145.018	7.12749	97.6956	112.992	147.928	3.28066	NA
MCP-7A_RUN1-7	145.784	42414	0.970467	19.2414	4.60233	0.166942	5.15131	0.023297	2.31399	0.449205	148.46	3.39609	156.762	7.48293	284.133	105.31	148.46	3.39609	NA
MCP-7A_RUN1-21	70.7407	8179.51	1.24219	19.7127	6.84009	0.164021	8.9567	0.0234501	5.78236	0.64559	149.424	8.54086	154.217	12.8156	228.535	158.181	149.424	8.54086	NA
MCP-7A_RUN1-50	99.341	8731.12	1.61629	18.7358	7.15175	0.172807	7.60236	0.0234818	2.57844	0.339163	149.623	3.81352	161.852	11.3745	344.743	162	149.623	3.81352	NA
MCP-7A_RUN2-207	29.5957	2930.03	0.720274	28.0834	5.92918	0.115453	6.93385	0.0235155	3.59487	0.518453	149.836	5.3243	110.942	7.28731	660.931	163.387	149.836	5.3243	NA
MCP-7A_RUN2-152	131.555	14847.1	1.11664	17.5609	5.11793	0.184751	5.66632	0.0235305	2.43187	0.42918	149.93	3.60404	172.14	8.97226	489.403	112.974	149.93	3.60404	NA
MCP-7A_RUN1-33	144.801	71010.6	1.02662	17.9722	9.81457	0.18105	10.1123	0.0235992	2.43567	0.240862	150.363	3.61996	168.964	15.7414	438.074	218.895	150.363	3.61996	NA
MCP-7A_RUN2-148	161.309	10913.3	1.21311	20.6935	4.34088	0.158977	4.75836	0.0238598	1.94902	0.4096	152.004	2.92793	149.807	6.62753	115.201	102.431	152.004	2.92793	NA
MCP-7A_RUN2-158	203.837	60490.8	0.687603	19.7531	2.72681	0.169071	3.64555	0.0242216	2.41962	0.663719	154.281	3.68871	158.612	5.35334	223.769	63.0638	154.281	3.68871	NA
MCP-7A_RUN1-17	167.054	11616.7	0.936252	19.8713	4.66858	0.168095	5.03964	0.024226	1.89799	0.376611	154.309	2.89399	157.765	7.364	209.951	108.269	154.309	2.89399	NA
MCP-7A_RUN2-150	70.8928	42703.6	1.19056	20.1151	5.45067	0.166591	6.57944	0.0243038	3.685	0.560078	154.799	5.63639	156.456	9.54037	181.61	127.085	154.799	5.63639	NA
MCP-7A_RUN2-147	102.581	12091.5	2.37504	20.9984	6.07418	0.160739	6.40715	0.0244797	2.03861	0.318178	155.906	3.14019	151.35	9.00935	80.5457	144.319	155.906	3.14019	NA
MCP-7A_RUN1-8	239.159	55947.4	0.777877	20.3944	3.71762	0.175893	4.65002	0.0260171	2.79321	0.600688	165.572	4.56589	164.521	7.06273	149.419	87.1865	165.572	4.56589	NA
MCP-7A_RUN1-6	232.593	16771.8	0.712312	19.4077	4.06962	0.185551	7.45273	0.0261178	6.24351	0.837748	166.205	10.2444	172.826	11.8443	264.443	93.4414	166.205	10.2444	NA
MCP-7A_RUN2-165	392.49	35045.3	2.62142	19.4363	2.44124	0.186913	4.28494	0.0263482	3.52151	0.821835	167.652	5.82779	173.991	6.85174	261.061	56.0631	167.652	5.82779	NA
MCP-7A_RUN2-211	435.471	29811.1	4.75917	19.1009	1.97429	0.267742	3.42389	0.0370911	2.79736	0.817013	234.777	6.44942	240.887	7.3425	300.903	45.0229	234.777	6.44942	NA
MCP-7A_RUN1-105	687.847	49054.3	3.91359	19.4795	1.54879	0.299628	2.14518	0.042331	1.48427	0.691907	267.265	3.88582	266.109	5.02182	255.93	35.6083	267.265	3.88582	NA
MCP-7A_RUN2-217	142.613	70190.7	1.13052	12.4508	1.39079	2.08879	2.28981	0.188621	1.81904	0.794408	1113.9	18.6084	1145.13	15.7243	1204.75	27.4008	1204.75	27.4008	92.4593
MCP-7A_RUN2-220	156.658	95252.6	2.73656	12.3273	1.71654	2.25306	2.35145	0.201437	1.60711	0.683456	1183.04	17.3702	1197.74	16.5381	1224.35	33.732	1224.35	33.732	96.6259
MCP-7A_RUN2-197	113.527	27863.7	1.04887	12.1553	1.9172	2.23265	4.60611	0.196827	4.18815	0.90926	1158.25	44.4017	1191.35	32.3126	1251.92	37.5162	1251.92	37.5162	92.5177
MCP-7A_RUN1-73	340.868	83534.1	1.28133	11.371	1.27673	2.96836	1.83915	0.2448	1.3238	0.719788	1411.6	16.7823	1399.56	13.9695	1381.23	24.5327	1381.23	24.5327	102.199
MCP-7A_RUN2-124	569.602	78209.2	6.94601	11.3529	1.50382	2.654	2.6501	0.218529	2.1821	0.823403	1274.1	25.2272	1315.76	19.5469	1384.28	28.8845	1384.28	28.8845	92.0407
MCP-7A_RUN2-164	495.75	170795	15.008	11.3327	1.52985	2.52955	3.01438	0.20791	2.59732	0.861643	1217.67	28.8196	1280.57	21.9392	1387.7	29.3707	1387.7	29.3707	87.7474
MCP-7A_RUN1-39	1024.45	54479.1	20.5203	11.3259	1.34072	2.46963	2.23169	0.202863	1.78408	0.799427	1190.68	19.3963	1263.19	16.1306	1388.85	25.7356	1388.85	25.7356	85.7314
MCP-7A_RUN2-117	217.786	169678	9.7698	11.284	1.36808	2.44672	2.78787	0.200238	2.42911	0.871313	1176.6	26.1244	1256.46	20.0973	1395.96	26.2341	1395.96	26.2341	84.2861
MCP-7A_RUN1-94	2619.38	59703.7	25.8054	11.2578	1.33985	2.63093	2.70146	0.214814	2.34579	0.868339	1254.42	26.7401	1309.33	19.8782	1400.41	25.677	1400.41	25.677	89.5746
MCP-7A_RUN2-149	362.859	59058	3.31679	11.2391	1.33069	2.69251	2.11871	0.219476	1.6487	0.77816	1279.11	19.1282	1326.4	15.6881	1403.61	25.4904	1403.61	25.4904	91.13
MCP-7A_RUN2-157	1454.21	500960	40.2323	11.2388	1.12944	2.49392	2.18688	0.203284	1.87265	0.85631	1192.94	20.3944	1270.27	15.8511	1403.65	21.635	1403.65	21.635	84.9883
MCP-7A_RUN1-19	2419.93	265110	77.4274	11.2343	1.06282	2.95139	2.35275	0.240477	2.09901	0.892152	1389.18	26.2314	1395.21	17.8455	1404.42	20.3566	1404.42	20.3566	98.9148
MCP-7A_RUN2-146	173.09	105400	0.72612	11.2215	1.28288	2.95086	2.0365	0.24016	1.58163	0.776641	1387.53	19.7445	1395.07	15.4456	1406.6	24.5644	1406.6	24.5644	98.6442
MCP-7A_RUN1-47	408.545	211640	2.50236	11.2035	1.45928	2.83028	4.84189	0.229975	4.61675	0.953502	1334.37	55.6481	1363.6	36.3437	1409.68	27.9308	1409.68	27.9308	94.6575
MCP-7A_RUN2-215	1489.18	58824.7	4.67229	11.191	2.52121	2.91878	3.05773	0.236903	1.73009	0.565808	1370.58	21.3611	1386.79	23.1289	1411.81	48.2487	1411.81	48.2487	97.0793
MCP-7A_RUN1-37	1316.42	58808.8	12.8875	11.1867	1.10864	2.59801	2.00438	0.210786	1.66986	0.833109	1233	18.7402	1300.08	14.6966	1412.55	21.2107	1412.55	21.2107	87.2889
MCP-7A_RUN2-177	217.15	71400	1.17022	11.1806	0.876412	2.94114	2.62322	0.238495	2.47248	0.942538	1378.87	30.6931	1392.57	19.8799	1413.6	16.7652	1413.6	16.7652	97.5435
MCP-7A_RUN2-160	977.572	86509.9	1.82144	11.1613	1.17532	2.67133	2.56915	0.216244	2.28455	0.889224	1262	26.1845	1320.56	18.9834	1416.89	22.4733	1416.89	22.4733	89.0679
MCP-7A_RUN2-205	1368.17	258130	6.27385	11.1263	1.16842	2.79871	2.26913	0.225843	1.94519	0.857238	1312.67	23.1022	1355.19	16.9767	1422.91	22.3233	1422.91	22.3233	92.2529
MCP-7A_RUN1-63	187.053	31989	0.828188	11.0814	1.35871	2.98822	2.50797	0.240163	2.10804	0.840536	1387.54	26.3164	1404.63	19.0826	1430.63	25.9319	1430.63	25.9319	96.9886
MCP-7A_RUN1-49	2981.61	1.59797e+06	4.06169	11.0643	1.5933	2.99065	2.15038	0.239987	1.44414	0.671575	1386.63	18.0177	1405.24	16.3646	1433.57	30.3976	1433.57	30.3976	96.7254
MCP-7A_RUN2-128	157.612	77451.2	2.32578	10.926	1.46548	3.08037	3.71962	0.244097	3.41877	0.919116	1407.96	43.2417	1427.82	28.5198	1457.53	27.8685	1457.53	27.8685	96.5992
MCP-7A_RUN1-22	1531.74	2.0205e+06	8.97448	10.8589	2.12864	2.54736	4.97694	0.200621	4.49877	0.903921	1178.65	48.4607	1285.68	36.3047	1469.23	40.4183	1469.23	40.4183	80.2229
MCP-7A_RUN2-187	386.455	265228	7.37957	10.8169	1.62876	2.68766	2.81059	0.210851	2.29053	0.814965	1233.35	25.7124	1325.07	20.8023	1476.59	30.8948	1476.59	30.8948	83.5271
MCP-7A_RUN1-75	995.255	164509	8.68184	10.5903	1.36967	2.89363	2.84126	0.222255	2.48932	0.876135	1293.78	29.1804	1380.25	21.4434	1516.63	25.8399	1516.63	25.8399	85.3061
MCP-7A_RUN1-68	240.555	166803	3.16843	10.5631	1.26703	3.193	2.389	0.244619	2.02533	0.847773	1410.66	25.6607	1455.47	18.4743	1521.48	23.8878	1521.48	23.8878	92.7165
MCP-7A_RUN2-113	1191.48	612575	15.8294	10.2171	0.784235	3.38179	2.04693	0.250594	1.89074	0.923696	1441.54	24.4235	1500.18	16.0422	1584.02	14.6634	1584.02	14.6634	91.0051
MCP-7A_RUN1-28	739.296	180719	34.1279	10.1874	1.25252	3.68654	3.11832	0.272384	2.85572	0.915787	1552.89	39.4096	1568.46	24.9118	1589.45	23.4042	1589.45	23.4042	97.6996
MCP-7A_RUN2-198	760.339	161902	11.2269	10.1027	0.985148	3.08198	2.26862	0.225821	2.04355	0.900792	1312.56	24.2686	1428.22	17.3937	1605.04	18.3702	1605.04	18.3702	81.7776
MCP-7A_RUN1-96	224.661	105555	1.37651	10.1027	1.57599	3.9042	2.1987	0.286066	1.53315	0.697296	1621.84	21.984	1614.55	17.7748	1605.04	29.39	1605.04	29.39	101.047
MCP-7A_RUN2-166	524.124	75023.6	6.62629	10.0407	0.927755	3.6585	2.17758	0.266418	1.97005	0.9047	1522.6	26.7169	1562.36	17.3661	1616.52	17.2742	1616.52	17.2742	94.19
MCP-7A_RUN1-95	131.032	34576.7	1.08113	9.98371	1.31768	3.79148	2.185	0.274536	1.74297	0.797698	1563.79	24.2024	1590.94	17.5575	1627.1	24.502	1627.1	24.502	96.1089
MCP-7A_RUN2-151	206.878	89371	3.17822	9.95509	1.4311	3.78129	2.7989	0.273014	2.40537	0.859398	1556.08	33.2549	1588.78	22.4793	1632.43	26.5931	1632.43	26.5931	95.3228
MCP-7A_RUN2-200	1956.39	165149	11.8856	9.92793	1.21101	3.91488	2.50053	0.281888	2.18772	0.874902	1600.86	31.0127	1616.76	20.2267	1637.51	22.488	1637.51	22.488	97.7621
MCP-7A_RUN2-116	1538.27	364188	41.2001	9.9279	1.16021	3.45411	1.97581	0.24871	1.59929	0.809435	1431.82	20.5343	1516.81	15.5591	1637.51	21.5447	1637.51	21.5447	87.4385
MCP-7A_RUN2-125	233.621	236350	3.52946	9.9264	1.56119	3.93978	2.44101	0.283637	1.87649	0.768736	1609.65	26.7293	1621.89	19.7706	1637.8	28.9892	1637.8	28.9892	98.2817
MCP-7A_RUN2-136	3161.56	416043	82.5559	9.91575	0.700197	3.87383	2.20546	0.27859	2.09136	0.948264	1584.26	29.3754	1608.25	17.801	1639.79	12.9993	1639.79	12.9993	96.6135
MCP-7A_RUN1-67	849.782	57635.2	7.50459	9.90815	1.66397	3.2225	2.98859	0.231571	2.48252	0.830664	1342.73	30.0911	1462.58	23.163	1641.21	30.8847	1641.21	30.8847	81.813
MCP-7A_RUN1-74	3542.13	1.23792e+06	84.6937	9.90764	1.02399	3.89794	1.98641	0.280094	1.70214	0.856892	1591.84	24.0092	1613.26	16.053	1641.31	19.0071	1641.31	19.0071	96.9859
MCP-7A_RUN2-127	1715.1	637660	61.6577	9.88502	1.08912	3.79632	2.42911	0.272169	2.17127	0.893852	1551.8	29.9453	1591.97	19.5248	1645.55	20.2035	1645.55	20.2035	94.3032
MCP-7A_RUN1-65	1402.02	60124.1	10.1394	9.88081	1.21442	3.52527	2.24041	0.252629	1.88271	0.840345	1452.02	24.4774	1532.9	17.7235	1646.34	22.5258	1646.34	22.5258	88.1969
MCP-7A_RUN2-144	1158.6	324386	22.4025	9.86678	0.79713	3.40177	4.24548	0.243433	4.16997	0.982215	1404.52	52.6282	1504.81	33.3266	1648.97	14.7798	1648.97	14.7798	85.1755
MCP-7A_RUN1-23	644.631	59618.3	6.33428	9.84526	1.12097	4.14846	1.99833	0.296219	1.65431	0.827846	1672.53	24.3709	1663.91	16.351	1653.02	20.7745	1653.02	20.7745	101.18
MCP-7A_RUN1-93	192.427	58767.1	2.23851	9.8433	1.32078	3.94156	2.08387	0.28139	1.61185	0.773487	1598.36	22.8176	1622.26	16.8789	1653.39	24.4769	1653.39	24.4769	96.6715
MCP-7A_RUN1-38	1839.53	78992.5	46.789	9.82877	1.16454	3.90791	2.15137	0.278575	1.80894	0.840829	1584.18	25.4074	1615.32	17.3955	1656.13	21.5735	1656.13	21.5735	95.6558
MCP-7A_RUN2-206	1125.61	97099.8	28.1353	9.8287	1.48932	3.61026	2.8213	0.257355	2.39617	0.849315	1476.3	31.6165	1551.79	22.4369	1656.14	27.5912	1656.14	27.5912	89.1408
MCP-7A_RUN1-41	778.076	68564.3	2.93154	9.81472	0.951991	3.51955	1.91595	0.250532	1.6627	0.867821	1441.22	21.4735	1531.62	15.1509	1658.78	17.6294	1658.78	17.6294	86.8846
MCP-7A_RUN2-188	3481.34	1.844e+06	101.177	9.81469	1.11392	3.75134	2.05097	0.267031	1.72211	0.839657	1525.72	23.3968	1582.4	16.4437	1658.78	20.6286	1658.78	20.6286	91.978
MCP-7A_RUN2-195	227.949	86220.3	3.78999	9.78835	1.38601	3.97703	2.65563	0.282337	2.26525	0.852998	1603.12	32.1516	1629.52	21.5502	1663.75	25.652	1663.75	25.652	96.3556
MCP-7A_RUN2-142	531.504	141317	5.58367	9.77213	1.22806	4.07663	2.64867	0.288928	2.34677	0.886017	1636.17	33.912	1649.64	21.5998	1666.82	22.7194	1666.82	22.7194	98.1609
MCP-7A_RUN2-194	749.503	101291	6.84253	9.75462	1.29423	3.73725	2.56896	0.2644	2.21913	0.863824	1512.31	29.9144	1579.38	20.5813	1670.14	23.9334	1670.14	23.9334	90.55
MCP-7A_RUN2-167	1127.85	226842	32.3978	9.75321	1.25637	3.80114	2.96508	0.268881	2.68575	0.905793	1535.12	36.6883	1592.99	23.8405	1670.41	23.2324	1670.41	23.2324	91.9009
MCP-7A_RUN2-181	689.388	56698	133.791	9.75086	0.816412	4.05949	1.87477	0.287087	1.68767	0.900202	1626.96	24.2668	1646.21	15.2748	1670.85	15.0951	1670.85	15.0951	97.3727
MCP-7A_RUN1-66	238.79	72678.5	2.17547	9.75069	1.21671	3.97803	2.02147	0.281321	1.61429	0.798575	1598.01	22.8479	1629.73	16.4038	1670.89	22.4977	1670.89	22.4977	95.6386
MCP-7A_RUN2-219	770.366	120010	6.28326	9.7472	1.07066	3.56517	2.20697	0.252034	1.92987	0.874444	1448.96	25.0434	1541.81	17.5022	1671.55	19.7951	1671.55	19.7951	86.6835
MCP-7A_RUN1-110	91.158	221180	1.22627	9.74242	1.48125	3.97715	2.34702	0.28102	1.82056	0.775687	1596.5	25.7458	1629.54	19.0454	1672.45	27.3845	1672.45	27.3845	95.4583
MCP-7A_RUN2-199	203.905	207531	3.40338	9.74228	1.29902	3.91256	2.32583	0.276453	1.92926	0.829493	1573.47	26.9357	1616.28	18.811	1672.48	24.0149	1672.48	24.0149	94.0801
MCP-7A_RUN2-214	2393.96	310650	10.3102	9.74106	1.21023	3.99296	2.51022	0.282098	2.19921	0.876104	1601.92	31.1937	1632.77	20.3862	1672.71	22.3727	1672.71	22.3727	95.7677
MCP-7A_RUN1-46	954.637	83851.3	1.70974	9.73961	1.12052	4.24998	2.61127	0.300211	2.35864	0.903253	1692.36	35.1073	1683.73	21.4672	1672.99	20.7133	1672.99	20.7133	101.158
MCP-7A_RUN2-120	109.712	238076	2.2508	9.73902	1.64693	3.97454	2.84132	0.280738	2.31533	0.814876	1595.08	32.7171	1629.01	23.0547	1673.1	30.4439	1673.1	30.4439	95.3367
MCP-7A_RUN2-173	1716.7	2.84089e+07	4.82161	9.73835	0.845169	3.62897	2.02581	0.256311	1.84109	0.908815	1470.94	24.2139	1555.91	16.1274	1673.23	15.6222	1673.23	15.6222	87.9104
MCP-7A_RUN2-186	504.05	564369	0.900854	9.73795	1.18468	4.15216	1.78111	0.293252	1.33	0.746723	1657.76	19.4414	1664.64	14.5759	1673.3	21.8986	1673.3	21.8986	99.0709
MCP-7A_RUN1-54	913.072	330621	5.12946	9.72896	1.38259	3.98408	2.35567	0.281121	1.90725	0.809644	1597.01	26.9794	1630.96	19.1222	1675.01	25.552	1675.01	25.552	95.3429
MCP-7A_RUN1-89	266.511	66913.7	1.29509	9.72473	1.1064	3.44519	3.74875	0.24299	3.58176	0.955455	1402.22	45.1381	1514.77	29.5095	1675.81	20.4448	1675.81	20.4448	83.6743
MCP-7A_RUN1-13	4492.37	711447	26.9767	9.71782	1.01428	4.34545	2.20154	0.306268	1.95397	0.887548	1722.32	29.5331	1702.03	18.1741	1677.13	18.7393	1677.13	18.7393	102.694
MCP-7A_RUN2-118	793.935	226538	6.35592	9.71766	1.16262	4.01073	2.11166	0.282672	1.76279	0.834788	1604.81	25.0431	1636.37	17.164	1677.16	21.4802	1677.16	21.4802	95.686
MCP-7A_RUN1-18	1068.12	189968	47.2129	9.70865	1.42857	3.81903	2.47445	0.268913	2.02041	0.816511	1535.28	27.602	1596.76	19.9139	1678.87	26.3872	1678.87	26.3872	91.4472
MCP-7A_RUN1-71	2019.85	410705	34.848	9.70442	1.52788	3.88986	2.17864	0.27378	1.55308	0.712866	1559.96	21.5189	1611.58	17.5993	1679.68	28.2191	1679.68	28.2191	92.8727
MCP-7A_RUN2-141	499.864	84971.2	6.92516	9.70403	1.25154	4.06563	2.186	0.28614	1.79227	0.819886	1622.21	25.7048	1647.44	17.8163	1679.75	23.1157	1679.75	23.1157	96.5746
MCP-7A_RUN1-70	1621.03	153189	13.2075	9.69836	0.864117	3.96768	2.7304	0.279083	2.59006	0.948599	1586.74	36.4306	1627.61	22.1466	1680.83	15.9587	1680.83	15.9587	94.4023
MCP-7A_RUN2-180	230.615	90538.6	2.26104	9.68873	1.00827	3.93858	2.27363	0.276761	2.03784	0.896292	1575.03	28.4765	1621.65	18.4135	1682.66	18.6168	1682.66	18.6168	93.6034
MCP-7A_RUN1-79	523.441	89113	3.36903	9.66426	2.64535	3.9193	3.60232	0.274711	2.44517	0.678776	1564.67	33.97	1617.67	29.1499	1687.33	48.8189	1687.33	48.8189	92.7304
MCP-7A_RUN2-133	652.686	201185	2.49692	9.66059	1.15611	4.03718	2.19941	0.282866	1.87104	0.850703	1605.78	26.5952	1641.72	17.9007	1688.03	21.3304	1688.03	21.3304	95.1271
MCP-7A_RUN1-82	226.378	122412	3.91126	9.65853	1.71042	4.05812	4.33938	0.284272	3.98806	0.91904	1612.84	56.9073	1645.93	35.3646	1688.43	31.5564	1688.43	31.5564	95.5232
MCP-7A_RUN1-44	996.119	165870	2.42655	9.65802	1.43318	4.01316	2.6815	0.281108	2.26637	0.845188	1596.94	32.0583	1636.87	21.7996	1688.52	26.4399	1688.52	26.4399	94.5761
MCP-7A_RUN1-52	1400.16	203593	0.535007	9.65165	1.05997	3.88165	2.33282	0.271717	2.0781	0.890811	1549.51	28.6229	1609.87	18.8369	1689.74	19.5521	1689.74	19.5521	91.7011
MCP-7A_RUN2-154	623.95	189804	22.4022	9.65056	1.04797	3.91176	2.41813	0.273794	2.17924	0.90121	1560.03	30.1961	1616.12	19.5568	1689.95	19.3303	1689.95	19.3303	92.3122
MCP-7A_RUN1-88	415.659	61645.9	1.55323	9.62645	1.42678	4.15803	2.16529	0.290304	1.62873	0.752202	1643.05	23.6227	1665.79	17.7253	1694.56	26.3034	1694.56	26.3034	96.9599
MCP-7A_RUN1-102	598.671	54541	2.83074	9.62237	1.01873	4.09702	2.34565	0.285923	2.11288	0.900766	1621.12	30.2852	1653.71	19.1468	1695.34	18.778	1695.34	18.778	95.622
MCP-7A_RUN2-163	1674.78	533221	13.2025	9.618	1.18372	3.96126	2.59825	0.276323	2.31295	0.890194	1572.82	32.2808	1626.3	21.0676	1696.18	21.8173	1696.18	21.8173	92.7268
MCP-7A_RUN1-24	557.488	549001	1.99904	9.61178	1.11488	4.46972	2.15252	0.31159	1.8413	0.855416	1748.52	28.1988	1725.37	17.8623	1697.37	20.5453	1697.37	20.5453	103.013
MCP-7A_RUN2-171	2328.64	189131	21.4418	9.60872	1.06519	3.96923	2.13023	0.276612	1.84479	0.866005	1574.28	25.768	1627.93	17.2789	1697.96	19.6281	1697.96	19.6281	92.7157
MCP-7A_RUN1-100	1845.71	73397.3	14.197	9.59769	1.53999	3.4023	3.04022	0.23683	2.62133	0.862217	1370.2	32.3571	1504.93	23.862	1700.08	28.3711	1700.08	28.3711	80.5962
MCP-7A_RUN2-209	747.66	61127.3	7.46541	9.5964	1.14769	4.21195	3.27315	0.29315	3.06534	0.936512	1657.25	44.7966	1676.35	26.8646	1700.33	21.1421	1700.33	21.1421	97.4667
MCP-7A_RUN1-25	724.582	90100.6	6.59736	9.59033	1.30274	3.78517	2.56548	0.26328	2.2101	0.861477	1506.6	29.6928	1589.6	20.6084	1701.49	23.9953	1701.49	23.9953	88.5459
MCP-7A_RUN2-176	597.136	174217	2.7445	9.57439	1.35103	4.37591	2.43011	0.303863	2.01994	0.831213	1710.44	30.3463	1707.8	20.0877	1704.55	24.8753	1704.55	24.8753	100.345
MCP-7A_RUN2-189	1120.64	651300	6.24588	9.57177	1.14522	3.56165	3.00853	0.247253	2.78204	0.924717	1424.3	35.5528	1541.03	23.8558	1705.05	21.0839	1705.05	21.0839	83.5337
MCP-7A_RUN1-30	2870.23	271804	30.1228	9.56894	1.16192	3.98362	2.07082	0.276465	1.71413	0.827754	1573.54	23.933	1630.86	16.8091	1705.6	21.39	1705.6	21.39	92.257
MCP-7A_RUN2-137	141.012	112487	3.202	9.56511	1.29037	4.28858	2.35851	0.29751	1.97421	0.837058	1678.95	29.1814	1691.17	19.422	1706.34	23.7529	1706.34	23.7529	98.3952
MCP-7A_RUN1-101	2120.68	101774	24.4697	9.56129	1.06492	4.08792	2.03678	0.283477	1.73621	0.852429	1608.85	24.7201	1651.89	16.6178	1707.07	19.6004	1707.07	19.6004	94.2461
MCP-7A_RUN2-161	518.572	210353	14.7195	9.55419	1.13481	4.07565	2.72216	0.282416	2.47434	0.908961	1603.52	35.1271	1649.44	22.1982	1708.44	20.8835	1708.44	20.8835	93.8588
MCP-7A_RUN1-76	428.94	146008	3.49734	9.5289	1.46298	3.96313	7.02401	0.273892	6.86997	0.978069	1560.53	95.2251	1626.68	57.0104	1713.31	26.907	1713.31	26.907	91.0825
MCP-7A_RUN2-143	543.592	235047	3.13001	9.52125	1.21244	4.16481	4.87408	0.2876	4.72088	0.968567	1629.52	67.9774	1667.13	39.9289	1714.79	22.2943	1714.79	22.2943	95.0274
MCP-7A_RUN2-111	214.244	56733.1	3.36189	9.50683	1.38514	4.61435	3.32169	0.318159	3.01911	0.908907	1780.73	46.9766	1751.87	27.7273	1717.58	25.4598	1717.58	25.4598	103.677
MCP-7A_RUN1-29	287.83	53587.3	2.47877	9.49247	1.33719	4.19658	2.24337	0.288917	1.80129	0.802939	1636.12	26.0287	1673.35	18.3974	1720.36	24.5696	1720.36	24.5696	95.1033
MCP-7A_RUN1-31	1831.81	238502	3.4778	9.48837	2.61979	3.77288	3.29797	0.259635	2.00333	0.607441	1487.98	26.619	1586.99	26.477	1721.15	48.1412	1721.15	48.1412	86.4523
MCP-7A_RUN1-99	411.972	182238	3.56173	9.45998	1.56521	4.36558	4.15488	0.299524	3.84879	0.926329	1688.95	57.1874	1705.85	34.3384	1726.65	28.7378	1726.65	28.7378	97.8162
MCP-7A_RUN2-204	1093.11	93123.8	14.3613	9.44475	1.44792	4.27091	3.29139	0.292556	2.9558	0.898041	1654.29	43.128	1687.77	27.0861	1729.61	26.574	1729.61	26.574	95.645
MCP-7A_RUN1-84	707.163	132326	4.2954	9.42374	1.18566	4.46299	2.22665	0.305034	1.88473	0.84644	1716.22	28.3985	1724.12	18.4725	1733.7	21.7501	1733.7	21.7501	98.992
MCP-7A_RUN1-64	1080.58	426308	7.33431	9.4203	1.03136	4.07532	2.2052	0.278436	1.94915	0.88389	1583.48	27.3661	1649.38	17.9813	1734.37	18.9176	1734.37	18.9176	91.3002
MCP-7A_RUN1-10	812.792	147777	11.3663	9.40495	1.79074	4.29572	3.29757	0.293016	2.76898	0.839702	1656.58	40.4511	1692.54	27.1668	1737.36	32.8374	1737.36	32.8374	95.3506
MCP-7A_RUN1-108	299.12	75697.6	1.56305	9.39939	1.83813	4.49293	5.81405	0.306287	5.51584	0.948708	1722.41	83.3765	1729.67	48.3239	1738.44	33.702	1738.44	33.702	99.0776
MCP-7A_RUN1-106	722.116	101664	2.39055	9.38992	1.57869	4.55054	2.72024	0.309902	2.21528	0.814368	1740.22	33.7859	1740.26	22.6484	1740.29	28.9376	1740.29	28.9376	99.9961
MCP-7A_RUN1-92	272.852	170310	3.26501	9.38048	1.74553	4.67625	2.79108	0.318142	2.1779	0.780306	1780.65	33.8859	1763	23.3515	1742.13	31.9891	1742.13	31.9891	102.211
MCP-7A_RUN2-174	226.843	50581.9	3.72868	9.35072	1.352	4.57931	6.00377	0.310559	5.84956	0.974315	1743.46	89.3628	1745.51	50.0755	1747.95	24.7579	1747.95	24.7579	99.7428
MCP-7A_RUN2-192	751.893	2.81777e+06	22.6081	9.33254	1.03372	4.01724	2.77224	0.271911	2.5723	0.927879	1550.49	35.4499	1637.69	22.5421	1751.51	18.9204	1751.51	18.9204	88.523
MCP-7A_RUN1-69	2538.77	669376	5.36914	9.33197	1.45631	4.29404	2.53855	0.290628	2.07927	0.819081	1644.67	30.1835	1692.22	20.9101	1751.63	26.6562	1751.63	26.6562	93.8937
MCP-7A_RUN2-156	661.7	84022.3	2.70001	9.32692	1.25583	4.65208	2.37421	0.314691	2.01488	0.848654	1763.75	31.0908	1758.67	19.8446	1752.62	22.9833	1752.62	22.9833	100.635
MCP-7A_RUN2-175	315.899	59607	10.8717	9.29826	1.3693	4.27572	2.63011	0.288343	2.24555	0.853786	1633.24	32.3983	1688.7	21.6469	1758.25	25.0408	1758.25	25.0408	92.8904
MCP-7A_RUN1-12	763.918	208744	3.12273	9.29774	1.13218	4.24603	3.31297	0.286325	3.11351	0.939794	1623.14	44.677	1682.97	27.2335	1758.35	20.7051	1758.35	20.7051	92.3101
MCP-7A_RUN1-80	303.372	62308.9	2.40654	9.29413	1.7233	4.57448	2.36444	0.308354	1.61889	0.684684	1732.6	24.5959	1744.63	19.7038	1759.06	31.5132	1759.06	31.5132	98.4957
MCP-7A_RUN2-184	539.953	67766.5	2.08608	9.29345	1.00633	4.31888	1.86134	0.291103	1.56585	0.841249	1647.04	22.7592	1696.97	15.3476	1759.2	18.4014	1759.2	18.4014	93.6245
MCP-7A_RUN2-183	146.979	116085	2.64709	9.27878	1.30838	4.52848	5.12785	0.304749	4.95812	0.966901	1714.82	74.6569	1736.22	42.6744	1762.08	23.9152	1762.08	23.9152	97.3175
MCP-7A_RUN1-32	364.438	110807	1.88711	9.26118	1.19175	4.55038	2.51512	0.305642	2.21485	0.880613	1719.23	33.4237	1740.23	20.9399	1765.55	21.7754	1765.55	21.7754	97.376
MCP-7A_RUN1-85	1469.68	115126	1.74379	9.25868	1.44242	4.55958	2.17616	0.306177	1.62945	0.748771	1721.87	24.6224	1741.91	18.1238	1766.05	26.3529	1766.05	26.3529	97.4984
MCP-7A_RUN1-34	1672.45	411802	2.23218	9.25832	1.06362	4.36117	1.74422	0.292843	1.3824	0.792559	1655.72	20.1856	1705.01	14.408	1766.12	19.4324	1766.12	19.4324	93.749
MCP-7A_RUN2-162	254.751	72980.9	3.4786	9.23545	1.19746	4.65592	2.25964	0.311862	1.91627	0.848041	1749.86	29.3665	1759.36	18.8896	1770.63	21.8658	1770.63	21.8658	98.8269
MCP-7A_RUN1-5	1175.93	99205.8	1.66723	9.19576	1.55635	4.12531	3.38854	0.275133	3.00998	0.888282	1566.8	41.8673	1659.33	27.7004	1778.5	28.3929	1778.5	28.3929	88.0972
MCP-7A_RUN2-115	238.954	139216	6.03451	9.17056	1.20901	4.88529	3.84577	0.324927	3.65079	0.949299	1813.74	57.7178	1799.72	32.4252	1783.5	22.0418	1783.5	22.0418	101.696
MCP-7A_RUN1-81	303.345	214404	1.73579	9.16302	1.19639	4.54043	2.79489	0.301741	2.52588	0.903749	1699.94	37.7437	1738.41	23.2607	1785	21.8075	1785	21.8075	95.2347
MCP-7A_RUN2-196	207.64	134589	3.86388	9.1377	1.20131	4.72614	4.20829	0.313215	4.03318	0.95839	1756.51	62.0135	1771.89	35.2821	1790.04	21.8836	1790.04	21.8836	98.1267
MCP-7A_RUN1-103	710.334	2.14666e+07	1.8875	9.13376	1.16799	4.68366	2.32632	0.310265	2.01186	0.864825	1742.01	30.7109	1764.32	19.4675	1790.83	21.2744	1790.83	21.2744	97.2742
MCP-7A_RUN2-190	793.928	105447	13.2405	9.06303	1.00232	4.31674	3.31405	0.283745	3.15884	0.953167	1610.2	45.0093	1696.56	27.3278	1804.97	18.2247	1804.97	18.2247	89.2088
MCP-7A_RUN1-58	756.208	186061	1.38142	8.76535	1.21525	4.96809	1.9713	0.315833	1.55215	0.787376	1769.35	24.0166	1813.91	16.6638	1865.47	21.935	1865.47	21.935	94.8472
MCP-7A_RUN2-193	307.465	64381.9	2.52256	8.67529	1.37582	5.29193	2.4178	0.332964	1.98819	0.822311	1852.73	32.0153	1867.56	20.651	1884.09	24.7783	1884.09	24.7783	98.3354
MCP-7A_RUN2-159	87.43	196768	1.65139	8.59162	1.58067	5.27318	2.94252	0.328584	2.48192	0.843467	1831.51	39.5703	1864.53	25.1202	1901.53	28.4069	1901.53	28.4069	96.3181
MCP-7A_RUN1-98	1027.38	239521	5.7784	7.27397	1.03993	6.30943	3.83324	0.332859	3.68949	0.962497	1852.22	59.3981	2019.76	33.6095	2195.64	18.0709	2195.64	18.0709	84.3592
MCP-7A_RUN1-11	488.616	130303	2.27101	6.59102	1.29877	8.80248	2.65812	0.420781	2.31922	0.872506	2264.02	44.2789	2317.75	24.2413	2365.41	22.1648	2365.41	22.1648	95.7139
MCP-7A_RUN1-9	545.769	295788	2.84671	6.10631	1.05329	9.53052	2.14498	0.422079	1.86856	0.871132	2269.91	35.7519	2390.49	19.714	2494.9	17.7389	2494.9	17.7389	90.9821
MCP-7A_RUN2-126	804.77	97184.9	2.69316	5.98206	1.33434	9.89112	2.2969	0.429136	1.86957	0.813953	2301.82	36.1898	2424.68	21.184	2529.46	22.3966	2529.46	22.3966	91.0006
MCP-8 (Deformed gravels of Whitewater)
MCP8_Run2-164	356.942	82923.1	3.87374	21.4727	3.75242	0.071731	7.22168	0.011171	6.17025	0.854406	71.6137	4.39429	70.3407	4.90786	27.2919	90.0055	71.6137	4.39429	NA
MCP8_Run1-37	1268.58	31210.5	1.03271	20.5589	2.41741	0.0768302	3.06022	0.0114559	1.87646	0.613179	73.4298	1.37007	75.1604	2.21702	130.544	56.8669	73.4298	1.37007	NA
MCP8_Run2-160	370.331	41946.4	1.99098	20.0738	4.07024	0.0787651	4.64756	0.0114673	2.24342	0.48271	73.5025	1.63961	76.9832	3.44559	186.403	94.7927	73.5025	1.63961	NA
MCP8_Run1-67	854.746	27788.1	0.603708	19.9448	2.70847	0.0795418	3.0237	0.011506	1.34422	0.444563	73.7488	0.9857	77.714	2.26217	201.432	62.8816	73.7488	0.9857	NA
MCP8_Run2-118	433.636	56369.3	2.53212	20.7188	3.88484	0.076656	5.09654	0.0115189	3.2989	0.647282	73.8311	2.42172	74.9961	3.68448	112.286	91.7227	73.8311	2.42172	NA
MCP8_Run2-148	194.371	187889	2.87656	21.321	5.36286	0.0745723	5.53377	0.0115315	1.36469	0.246611	73.9113	1.0029	73.0291	3.89938	44.2539	128.245	73.9113	1.0029	NA
MCP8_Run2-155	414.872	28476.2	0.639249	19.2991	3.33887	0.0824884	3.73264	0.011546	1.6687	0.447056	74.0036	1.22784	80.4818	2.88813	277.311	76.4652	74.0036	1.22784	NA
MCP8_Run1-61	1455.9	44895.3	23.002	21.1583	2.75633	0.0756301	3.15839	0.0116058	1.5421	0.488254	74.3848	1.14049	74.0281	2.2549	62.5271	65.6701	74.3848	1.14049	NA
MCP8_Run2-161	144.745	13169.3	2.86535	20.0481	5.13278	0.0799483	5.59857	0.0116247	2.23575	0.399343	74.5055	1.65617	78.0964	4.20839	189.38	119.495	74.5055	1.65617	NA
MCP8_Run1-91	313.075	42752	3.9815	21.0323	4.23183	0.0762674	4.81943	0.0116339	2.3062	0.478521	74.564	1.70969	74.6296	3.46774	76.7074	100.556	74.564	1.70969	NA
MCP8_Run2-159	279.879	23349.7	0.724296	20.7925	2.84592	0.0771806	3.57438	0.0116389	2.16261	0.605032	74.5962	1.60393	75.4907	2.60046	103.931	67.2834	74.5962	1.60393	NA
MCP8_Run1-93	92.4	5373.92	1.05337	24.5596	5.87093	0.0653638	6.33071	0.0116428	2.36855	0.374137	74.6208	1.75724	64.2903	3.94388	305.255	150.318	74.6208	1.75724	NA
MCP8_Run1-103	165.48	7455.07	3.80926	20.2091	6.72574	0.0796501	6.99741	0.0116743	1.93086	0.27594	74.8216	1.43635	77.8159	5.24173	170.743	157.202	74.8216	1.43635	NA
MCP8_Run1-102	103.208	8778.08	1.67212	19.962	7.40139	0.0808883	7.88144	0.0117109	2.70861	0.34367	75.0545	2.02115	78.9798	5.98888	199.415	172.09	75.0545	2.02115	NA
MCP8_Run1-7	1157.59	61381.1	14.7443	20.6674	2.5738	0.0784689	3.26809	0.011762	2.01394	0.616245	75.3806	1.50928	76.7045	2.41443	118.134	60.6869	75.3806	1.50928	NA
MCP8_Run2-147	702.142	44470.8	0.801724	21.0338	2.68856	0.0771071	3.27962	0.0117628	1.87818	0.572683	75.3852	1.40763	75.4215	2.38391	76.5472	63.8992	75.3852	1.40763	NA
MCP8_Run1-25	315.319	9479.29	2.659	20.6786	4.39754	0.0786338	4.71745	0.0117931	1.70763	0.361981	75.5785	1.28306	76.8596	3.492	116.886	103.748	75.5785	1.28306	NA
MCP8_Run2-121	336.203	11881.6	8.52205	21.5946	4.38155	0.075766	5.03727	0.0118664	2.48517	0.493357	76.0454	1.87876	74.1565	3.60233	13.6569	105.379	76.0454	1.87876	NA
MCP8_Run1-41	129.261	8241.97	0.817683	20.7401	6.05431	0.0791776	6.59628	0.01191	2.61845	0.396959	76.3233	1.9867	77.3714	4.91408	109.871	143.048	76.3233	1.9867	NA
MCP8_Run1-87	389.385	27636.6	1.93908	21.0213	4.7518	0.0781618	5.18009	0.0119166	2.06246	0.398152	76.3652	1.56571	76.4152	3.81312	77.9592	112.921	76.3652	1.56571	NA
MCP8_Run2-149	264.819	47253.1	1.66736	20.7785	5.44955	0.0794499	6.40898	0.0119731	3.37305	0.526301	76.7251	2.57264	77.6276	4.78975	105.479	128.837	76.7251	2.57264	NA
MCP8_Run1-38	2591.26	60382.9	0.987878	20.7795	1.74561	0.0796753	2.5493	0.0120076	1.8579	0.728788	76.9451	1.42106	77.8397	1.91021	105.366	41.276	76.9451	1.42106	NA
MCP8_Run1-100	924.005	124000	2.81963	21.2226	3.75358	0.0784363	4.02296	0.012073	1.44736	0.359774	77.3615	1.113	76.6737	2.97097	55.3119	89.5635	77.3615	1.113	NA
MCP8_Run1-16	582.885	38598.7	0.897007	20.9084	4.64902	0.0799654	5.29128	0.0121261	2.52671	0.477523	77.7	1.95147	78.1124	3.97819	90.7501	110.2	77.7	1.95147	NA
MCP8_Run2-167	114.267	4517.03	0.855923	21.5745	6.87143	0.0775436	7.60477	0.0121335	3.25822	0.428444	77.7468	2.51795	75.8329	5.55689	15.8953	165.273	77.7468	2.51795	NA
MCP8_Run1-92	310.878	37936.6	0.505846	21.1769	3.85695	0.0791056	4.41321	0.0121498	2.14484	0.486004	77.8504	1.65972	77.3037	3.28495	60.4249	91.9247	77.8504	1.65972	NA
MCP8_Run1-34	240.343	37170.5	1.80139	22.1064	5.80312	0.0759063	6.31335	0.0121701	2.4864	0.393832	77.9799	1.92721	74.2888	4.52268	42.9158	141.117	77.9799	1.92721	NA
MCP8_Run1-19	1950.39	85925.8	3.41696	20.7372	1.30461	0.0809851	2.06392	0.0121802	1.59931	0.774886	78.0444	1.24064	79.0707	1.57004	110.199	30.8034	78.0444	1.24064	NA
MCP8_Run1-54	281.454	35045.1	0.891323	21.5029	5.41544	0.079221	5.82083	0.0123548	2.13426	0.366659	79.1563	1.67907	77.4123	4.33858	23.8932	130.002	79.1563	1.67907	NA
MCP8_Run1-47	430.085	19340.8	0.510449	17.2205	4.19562	0.0993999	5.04933	0.0124145	2.80937	0.556384	79.5365	2.22075	96.2222	4.6355	532.437	91.9188	79.5365	2.22075	NA
MCP8_Run1-12	399.483	32087.5	1.04394	20.3605	5.21245	0.0852477	5.61696	0.0125884	2.09297	0.372616	80.6434	1.67733	83.0667	4.4801	153.319	122.181	80.6434	1.67733	NA
MCP8_Run1-45	241.646	20886.4	0.466053	20.3131	3.827	0.0855234	4.92442	0.0125997	3.09903	0.629319	80.7155	2.4858	83.3246	3.93942	158.741	89.5637	80.7155	2.4858	NA
MCP8_Run2-143	452.068	12853	0.746694	13.4538	15.6488	0.129498	16.0358	0.012636	3.50184	0.218376	80.9463	2.81688	123.647	18.6702	1050.42	317.25	80.9463	2.81688	NA
MCP8_Run1-21	502.882	29306.2	1.65141	20.9908	3.5988	0.0844245	4.27149	0.0128527	2.30091	0.538668	82.3261	1.88221	82.2962	3.3766	81.4066	85.4259	82.3261	1.88221	NA
MCP8_Run2-126	1567.22	46261.6	23.6375	20.7406	2.10235	0.0860823	2.87935	0.0129489	1.96743	0.68329	82.9384	1.6213	83.8473	2.31727	109.836	49.651	82.9384	1.6213	NA
MCP8_Run1-50	1459.22	46465	3.53569	20.6303	1.95874	0.0963764	2.48871	0.0144203	1.53526	0.616889	92.2955	1.40688	93.426	2.22135	122.393	46.146	92.2955	1.40688	NA
MCP8_Run2-127	723.035	37275.2	3.2136	20.7798	1.85092	0.0994552	2.8327	0.0149888	2.14436	0.757003	95.9072	2.04138	96.2734	2.60185	105.33	43.7323	95.9072	2.04138	NA
MCP8_Run1-60	342.739	26039.3	3.27945	19.7725	4.23311	0.107524	4.78905	0.0154193	2.2396	0.46765	98.6405	2.19233	103.698	4.72099	221.501	97.9788	98.6405	2.19233	NA
MCP8_Run1-62	1075.36	30760.5	2.22894	20.4032	2.37807	0.106382	2.90732	0.0157421	1.67251	0.575277	100.69	1.67097	102.65	2.83848	148.385	55.7732	100.69	1.67097	NA
MCP8_Run1-88	1832.39	33319.2	11.1311	20.6307	1.87274	0.107617	2.78059	0.0161025	2.05537	0.739185	102.977	2.09974	103.783	2.74322	122.366	44.1197	102.977	2.09974	NA
MCP8_Run2-146	1211.75	114050	4.34739	20.5688	2.06448	0.124583	3.26694	0.0185852	2.53196	0.775024	118.708	2.97814	119.219	3.67486	129.396	48.5736	118.708	2.97814	NA
MCP8_Run1-17	410.427	156532	7.70104	20.1891	2.92694	0.129794	4.36484	0.0190052	3.23804	0.741845	121.366	3.8931	123.913	5.09165	173.054	68.3263	121.366	3.8931	NA
MCP8_Run2-142	722.535	27471.8	3.56045	20.302	2.40436	0.131124	2.98708	0.0193072	1.77248	0.593382	123.276	2.16428	125.107	3.516	160.023	56.2535	123.276	2.16428	NA
MCP8_Run1-64	959.31	31210.9	8.23921	20.3228	2.26857	0.133973	2.82334	0.0197469	1.68072	0.595297	126.056	2.09808	127.661	3.38694	157.642	53.0859	126.056	2.09808	NA
MCP8_Run1-104	41.0275	1189.56	0.952102	18.7632	8.61919	0.145148	9.20473	0.0197523	3.23057	0.350969	126.09	4.03385	137.619	11.8471	341.429	195.439	126.09	4.03385	NA
MCP8_Run1-3	99.4401	8459.72	3.8039	19.429	6.56489	0.143873	7.1879	0.0202735	2.92715	0.407233	129.384	3.74951	136.488	9.18006	261.928	150.891	129.384	3.74951	NA
MCP8_Run1-108	823.454	21420.2	1.8479	20.1703	1.9729	0.146223	4.88235	0.0213907	4.46598	0.91472	136.439	6.02933	138.571	6.32427	175.229	46.0061	136.439	6.02933	NA
MCP8_Run1-57	1051.96	137280	4.35047	20.1132	2.34755	0.146925	3.11578	0.0214327	2.04869	0.65752	136.704	2.77116	139.193	4.05285	181.835	54.6951	136.704	2.77116	NA
MCP8_Run2-141	26.3359	1103.07	1.39302	21.3323	8.60914	0.144409	9.31101	0.0223424	3.5465	0.380893	142.443	4.99633	136.963	11.9305	42.998	206.153	142.443	4.99633	NA
MCP8_Run2-115	1637.58	94543.5	1.44861	19.6863	1.23347	0.157676	2.09686	0.0225127	1.69569	0.808681	143.517	2.40672	148.667	2.89988	231.595	28.4931	143.517	2.40672	NA
MCP8_Run2-111	476.093	28546.4	3.52503	19.3605	2.19252	0.161927	3.36284	0.0227371	2.54982	0.758233	144.931	3.65426	152.389	4.75861	269.988	50.2898	144.931	3.65426	NA
MCP8_Run1-109	28.6917	3843.73	1.14427	20.5541	10.7008	0.152602	11.3876	0.0227487	3.89493	0.342034	145.005	5.58478	144.206	15.3099	131.102	252.262	145.005	5.58478	NA
MCP8_Run1-106	976.808	54844.1	0.895176	19.8008	2.5609	0.158733	3.14629	0.0227955	1.82782	0.580943	145.299	2.6261	149.593	4.37638	218.207	59.2913	145.299	2.6261	NA
MCP8_Run1-105	985.534	70891.7	0.960517	19.8791	1.89962	0.158712	3.14683	0.0228826	2.50878	0.797242	145.848	3.61794	149.575	4.37664	209.06	44.0562	145.848	3.61794	NA
MCP8_Run1-94	48.6757	2827.08	1.81944	24.7872	8.05013	0.127358	8.73972	0.0228957	3.40267	0.389334	145.931	4.90976	121.721	10.0255	328.909	207.224	145.931	4.90976	NA
MCP8_Run1-8	1458.34	34257.6	1.72253	20.368	2.12087	0.155103	2.98613	0.0229123	2.10211	0.703959	146.035	3.03532	146.408	4.07137	152.466	49.6778	146.035	3.03532	NA
MCP8_Run2-150	521.143	66960.7	3.52346	18.9674	2.21539	0.167996	2.98932	0.0231103	2.00701	0.671394	147.283	2.92248	157.679	4.3658	316.837	50.3644	147.283	2.92248	NA
MCP8_Run1-107	1184.13	120606	1.12285	20.2379	1.89553	0.158907	3.20954	0.0233243	2.59	0.806969	148.631	3.8055	149.746	4.46858	167.41	44.2861	148.631	3.8055	NA
MCP8_Run1-82	512.815	16206.7	1.11231	20.3821	2.48927	0.157897	3.35871	0.0233411	2.25487	0.671351	148.737	3.31544	148.86	4.6506	150.85	58.3462	148.737	3.31544	NA
MCP8_Run1-52	1816.96	62172.3	0.582134	20.1014	1.0739	0.160341	2.11931	0.0233759	1.82708	0.86211	148.957	2.69035	151.001	2.9736	183.2	25.037	148.957	2.69035	NA
MCP8_Run2-163	1672.81	172388	0.850687	20.2753	1.83492	0.159017	2.91186	0.0233836	2.26097	0.776471	149.005	3.33032	149.843	4.05656	163.102	42.8894	149.005	3.33032	NA
MCP8_Run2-112	249.885	45229	2.57549	19.1505	4.3181	0.168588	5.0298	0.0234157	2.57932	0.512807	149.207	3.80432	158.193	7.36807	294.941	98.6016	149.207	3.80432	NA
MCP8_Run1-40	1014.16	90578.8	0.521069	19.6779	1.95746	0.164733	2.8278	0.0235104	2.04078	0.721686	149.804	3.02192	154.838	4.06103	232.577	45.2136	149.804	3.02192	NA
MCP8_Run2-151	924.317	116228	1.66606	20.1074	2.05953	0.161344	2.69424	0.0235291	1.73702	0.644719	149.922	2.57413	151.879	3.80066	182.512	47.9677	149.922	2.57413	NA
MCP8_Run1-39	25.5779	2940.55	1.26632	24.9663	10.3192	0.130008	10.5337	0.0235409	2.11495	0.20078	149.996	3.13572	124.105	12.3061	347.455	266.853	149.996	3.13572	NA
MCP8_Run2-131	264.096	33372.8	0.87343	19.6137	3.22876	0.16553	3.41514	0.0235469	1.11276	0.325833	150.034	1.65024	155.532	4.92486	240.153	74.4538	150.034	1.65024	NA
MCP8_Run1-49	120.772	7834.02	0.963903	21.5284	5.54106	0.150961	6.22251	0.0235709	2.83131	0.45501	150.185	4.20304	142.76	8.28723	21.0287	133.112	150.185	4.20304	NA
MCP8_Run2-138	125.701	22379.9	1.28869	18.9924	4.99107	0.171159	5.25578	0.0235764	1.64696	0.313362	150.219	2.44545	160.424	7.79936	313.874	113.598	150.219	2.44545	NA
MCP8_Run1-83	2383.99	128969	0.847193	20.2035	1.59373	0.161189	2.3404	0.023619	1.71392	0.732319	150.487	2.54937	151.744	3.2988	171.392	37.2286	150.487	2.54937	NA
MCP8_Run2-135	2330.91	156359	1.24017	19.9554	1.26935	0.163289	2.78304	0.0236329	2.47671	0.889927	150.575	3.68608	153.578	3.96663	200.157	29.4783	150.575	3.68608	NA
MCP8_Run1-78	1708.39	29684.9	1.27355	20.3139	2.20498	0.160619	2.9248	0.023664	1.92159	0.657	150.771	2.86359	151.244	4.10993	158.646	51.5919	150.771	2.86359	NA
MCP8_Run1-33	467.65	30823.4	1.28324	19.9695	2.82965	0.163578	3.46702	0.0236915	2.00331	0.57782	150.944	2.98875	153.831	4.94902	198.543	65.7281	150.944	2.98875	NA
MCP8_Run1-26	1065.04	49303.8	1.11	19.8641	2.12496	0.164829	2.57213	0.0237466	1.44927	0.563451	151.291	2.16709	154.921	3.69569	210.839	49.2558	151.291	2.16709	NA
MCP8_Run2-168	3072.44	56853.3	1.92022	20.0751	1.56511	0.163312	2.02151	0.023778	1.27942	0.632903	151.489	1.91557	153.598	2.88156	186.251	36.4358	151.489	1.91557	NA
MCP8_Run1-28	2110.99	61810.2	1.3443	19.9618	1.6617	0.164285	2.52619	0.0237846	1.90274	0.753204	151.53	2.8496	154.447	3.6194	199.435	38.605	151.53	2.8496	NA
MCP8_Run1-76	605.317	30955.6	1.53885	19.9617	2.39472	0.16445	3.6851	0.0238083	2.80094	0.760071	151.68	4.19886	154.591	5.2844	199.452	55.6357	151.68	4.19886	NA
MCP8_Run1-68	1325.21	37736.2	1.01412	20.1991	1.90293	0.162585	2.75823	0.0238183	1.99667	0.723896	151.743	2.99442	152.963	3.91668	171.899	44.4063	151.743	2.99442	NA
MCP8_Run2-123	1259.47	275328	1.58961	20.542	1.56677	0.159985	2.37842	0.0238353	1.78945	0.75237	151.85	2.68553	150.69	3.33079	132.479	36.8311	151.85	2.68553	NA
MCP8_Run1-89	607.519	60398.6	1.69322	20.4955	2.40509	0.160736	2.73688	0.023893	1.30615	0.477242	152.213	1.96484	151.347	3.84829	137.819	56.5236	152.213	1.96484	NA
MCP8_Run1-23	288.924	26289.1	1.30817	19.4915	3.36224	0.169612	4.67076	0.0239773	3.24212	0.694132	152.744	4.89394	159.082	6.87763	254.504	77.329	152.744	4.89394	NA
MCP8_Run1-36	1376.07	128724	1.61335	20.1822	1.4286	0.16385	2.09037	0.0239835	1.52603	0.730025	152.783	2.30409	154.068	2.98816	173.852	33.3481	152.783	2.30409	NA
MCP8_Run1-9	1672	133976	1.50051	20.3881	1.52581	0.162297	2.32849	0.0239986	1.75891	0.755387	152.878	2.65734	152.712	3.3014	150.139	35.7575	152.878	2.65734	NA
MCP8_Run1-71	2044.37	127149	1.13082	20.1121	1.33319	0.164734	2.159	0.0240292	1.6982	0.786568	153.07	2.56883	154.838	3.10056	181.96	31.0455	153.07	2.56883	NA
MCP8_Run1-80	535.776	42386.9	0.543834	20.1109	2.6662	0.1648	3.28126	0.0240374	1.9126	0.582886	153.122	2.89411	154.896	4.7139	182.107	62.1128	153.122	2.89411	NA
MCP8_Run1-85	693.897	83734.6	1.33601	19.9467	2.05486	0.166243	2.73827	0.0240499	1.80988	0.660958	153.201	2.74007	156.154	3.96337	201.201	47.6971	153.201	2.74007	NA
MCP8_Run1-77	803.094	155809	1.37439	20.2881	1.88266	0.163802	2.70861	0.0241023	1.94735	0.718948	153.531	2.95446	154.025	3.87095	161.636	44.035	153.531	2.95446	NA
MCP8_Run1-63	331.075	19835.9	2.09372	20.586	3.80348	0.162313	4.3984	0.0242339	2.20895	0.502217	154.359	3.36921	152.726	6.23677	127.477	89.5644	154.359	3.36921	NA
MCP8_Run2-166	880.334	84233.3	0.67308	20.4524	1.58257	0.163808	2.6923	0.0242984	2.17806	0.808997	154.765	3.33072	154.031	3.84776	142.733	37.1422	154.765	3.33072	NA
MCP8_Run1-4	961.808	63255.6	1.28195	19.9655	2.07883	0.167912	3.38024	0.0243143	2.66542	0.78853	154.865	4.07862	157.606	4.93462	199.005	48.3093	154.865	4.07862	NA
MCP8_Run1-58	2254.42	82316.5	1.135	20.16	1.57722	0.166333	2.65664	0.0243202	2.13778	0.804694	154.902	3.272	156.232	3.84699	176.424	36.7961	154.902	3.272	NA
MCP8_Run1-22	730.953	28127.3	4.01875	20.33	1.86311	0.16514	2.45375	0.0243494	1.59679	0.650754	155.086	2.44684	155.192	3.53131	156.828	43.6265	155.086	2.44684	NA
MCP8_Run1-51	546.624	47218.7	1.28033	20.0309	2.68074	0.167649	3.8307	0.0243557	2.7364	0.714334	155.126	4.19419	157.377	5.58471	191.421	62.357	155.126	4.19419	NA
MCP8_Run2-114	239.82	23078.9	4.80585	19.542	3.17617	0.171926	3.94629	0.0243674	2.34204	0.593478	155.199	3.59141	161.089	5.87848	248.582	73.1487	155.199	3.59141	NA
MCP8_Run1-27	1380.02	56110	1.26814	20.0132	1.7245	0.168031	2.76554	0.0243897	2.16201	0.781769	155.339	3.31832	157.709	4.03969	193.478	40.0972	155.339	3.31832	NA
MCP8_Run1-66	678.198	28423.2	2.85592	19.812	1.81303	0.170069	2.68244	0.0244373	1.97697	0.737003	155.639	3.04008	159.479	3.95891	216.887	41.9853	155.639	3.04008	NA
MCP8_Run1-69	175.437	14653.3	1.89323	20.8521	5.20602	0.161758	5.51716	0.0244633	1.82657	0.331072	155.803	2.81173	152.241	7.80018	97.1135	123.285	155.803	2.81173	NA
MCP8_Run1-70	562.64	51917	0.477293	20.2113	2.88347	0.1669	3.31257	0.0244652	1.63056	0.492233	155.814	2.51019	156.725	4.81084	170.491	67.3245	155.814	2.51019	NA
MCP8_Run1-101	1411.66	101511	1.52073	19.9168	1.84855	0.169403	3.20216	0.0244702	2.61471	0.816545	155.846	4.02606	158.901	4.71013	204.701	42.8836	155.846	4.02606	NA
MCP8_Run2-133	365.345	45483.3	1.36391	20.078	1.76167	0.168101	2.96651	0.0244788	2.38677	0.804573	155.9	3.67635	157.77	4.33479	185.913	41.0377	155.9	3.67635	NA
MCP8_Run1-13	1620.48	31404.7	1.31093	19.9494	1.50586	0.169355	2.47901	0.0245034	1.96923	0.794362	156.055	3.03619	158.859	3.64554	200.876	34.9666	156.055	3.03619	NA
MCP8_Run2-153	402.354	47406.7	0.577077	20.0995	3.16153	0.168101	3.89275	0.024505	2.27118	0.583437	156.065	3.50195	157.77	5.68829	183.421	73.6625	156.065	3.50195	NA
MCP8_Run1-55	942.583	83807.7	1.50412	19.7029	1.72798	0.171729	2.07843	0.0245399	1.15496	0.555691	156.284	1.78332	160.918	3.09301	229.644	39.8926	156.284	1.78332	NA
MCP8_Run1-24	521.95	38319.4	3.38975	18.7624	4.11672	0.180531	4.40148	0.0245662	1.55746	0.353849	156.45	2.40732	168.517	6.83454	341.516	93.2202	156.45	2.40732	NA
MCP8_Run1-110	546.299	47890.5	1.30869	19.9741	2.58404	0.169604	3.07386	0.0245698	1.66474	0.541579	156.473	2.5735	159.075	4.526	197.982	60.045	156.473	2.5735	NA
MCP8_Run1-81	923.884	73638.8	0.993397	19.7399	1.736	0.171714	2.53239	0.0245839	1.84371	0.728054	156.562	2.85178	160.906	3.76831	225.308	40.1392	156.562	2.85178	NA
MCP8_Run1-65	1382.22	305262	1.16023	20.1886	1.70142	0.167949	2.4679	0.0245914	1.78765	0.72436	156.608	2.76587	157.637	3.60339	173.106	39.7005	156.608	2.76587	NA
MCP8_Run1-84	762.958	32463.9	1.37315	20.4549	2.62715	0.166204	2.94381	0.0246568	1.32821	0.451185	157.02	2.06035	156.119	4.26	142.444	61.6886	157.02	2.06035	NA
MCP8_Run1-42	908.546	63959.1	1.59144	20.2584	2.27728	0.167889	3.0109	0.0246675	1.96966	0.654175	157.087	3.05669	157.585	4.39491	165.052	53.2388	157.087	3.05669	NA
MCP8_Run1-74	301.179	13567.9	0.515784	19.9646	3.9526	0.170389	4.37349	0.0246719	1.87198	0.42803	157.115	2.90561	159.757	6.4651	199.128	91.8306	157.115	2.90561	NA
MCP8_Run1-97	757.996	34653.5	1.19099	20.2176	2.27586	0.168482	2.60808	0.0247048	1.27379	0.488401	157.322	1.97969	158.101	3.81842	169.764	53.1577	157.322	1.97969	NA
MCP8_Run2-117	650.373	98289.6	0.816545	19.8382	2.12274	0.171879	2.55689	0.0247299	1.42536	0.557459	157.48	2.21747	161.048	3.80788	213.862	49.1912	157.48	2.21747	NA
MCP8_Run2-132	204.625	33995.4	1.5278	20.0106	3.63255	0.170541	3.86146	0.0247508	1.30975	0.339186	157.611	2.03929	159.888	5.71252	193.78	84.4798	157.611	2.03929	NA
MCP8_Run1-46	632.957	43344.3	1.14575	20.178	2.71658	0.169636	3.07294	0.0248254	1.43638	0.467428	158.081	2.24302	159.103	4.52538	174.331	63.3858	158.081	2.24302	NA
MCP8_Run1-35	619.104	196459	7.7297	19.4739	1.72677	0.175886	2.6219	0.0248419	1.97297	0.752497	158.185	3.08295	164.515	3.98212	256.579	39.6883	158.185	3.08295	NA
MCP8_Run1-1	1340.65	89599	1.71362	20.2838	1.87299	0.168965	2.6612	0.0248567	1.89048	0.710385	158.278	2.95577	158.52	3.90575	162.148	43.8096	158.278	2.95577	NA
MCP8_Run1-59	351.079	531770	0.681483	20.6229	2.77582	0.166671	3.28276	0.0249293	1.75252	0.533856	158.734	2.74787	156.526	4.76195	123.211	65.3668	158.734	2.74787	NA
MCP8_Run2-165	444.78	47134.2	1.45072	20.0148	2.04889	0.171785	3.00012	0.0249364	2.19153	0.73048	158.779	3.43718	160.967	4.46589	193.298	47.6429	158.779	3.43718	NA
MCP8_Run1-2	709.974	145130	2.42887	20.2847	2.45358	0.169779	4.87116	0.0249777	4.20811	0.863881	159.038	6.61063	159.227	7.17877	162.056	57.4022	159.038	6.61063	NA
MCP8_Run2-162	1537.66	106490	1.5827	20.4003	1.01619	0.168841	2.31318	0.0249812	2.07802	0.898339	159.06	3.26487	158.413	3.39285	148.717	23.8224	159.06	3.26487	NA
MCP8_Run2-134	1459.98	153696	1.5479	20.012	1.44669	0.172193	2.58517	0.0249923	2.14247	0.828755	159.13	3.36759	161.321	3.85601	193.618	33.6416	159.13	3.36759	NA
MCP8_Run1-14	1564.89	179513	1.45522	19.9919	1.45835	0.172519	2.61303	0.0250143	2.16822	0.829769	159.269	3.41098	161.602	3.90385	195.959	33.8913	159.269	3.41098	NA
MCP8_Run1-72	493.465	69680.5	0.938243	19.6549	2.81352	0.175494	3.45851	0.0250168	2.01131	0.581554	159.285	3.16445	164.176	5.24282	235.327	64.9517	159.285	3.16445	NA
MCP8_Run1-90	407.397	47079.9	0.616436	20.0976	3.07471	0.171702	3.57989	0.0250275	1.83351	0.512169	159.352	2.88592	160.895	5.32673	183.64	71.6393	159.352	2.88592	NA
MCP8_Run1-18	799.911	26132.7	1.35673	20.2836	2.15178	0.170193	2.67011	0.0250372	1.58093	0.592084	159.413	2.4893	159.587	3.94317	162.156	50.3093	159.413	2.4893	NA
MCP8_Run2-156	407.461	62317.8	1.43463	19.7714	2.70844	0.175062	3.2639	0.0251031	1.82138	0.558036	159.827	2.87526	163.802	4.93744	221.631	62.6603	159.827	2.87526	NA
MCP8_Run1-30	597.989	45980.5	0.499543	20.4508	2.28322	0.169451	2.98902	0.0251335	1.92903	0.645371	160.019	3.04881	158.943	4.39769	142.956	53.586	160.019	3.04881	NA
MCP8_Run2-140	467.968	184402	0.559581	19.9493	2.18535	0.173849	2.68037	0.0251535	1.55197	0.579016	160.144	2.45478	162.754	4.03076	200.887	50.7689	160.144	2.45478	NA
MCP8_Run1-29	724.598	29094.8	0.562244	20.237	1.97871	0.172018	2.96662	0.0252475	2.21033	0.745065	160.735	3.50885	161.169	4.42114	167.516	46.2323	160.735	3.50885	NA
MCP8_Run1-95	501.108	37011.4	1.57588	19.7346	2.20957	0.176916	2.6385	0.0253218	1.44204	0.546538	161.202	2.29578	165.403	4.02727	225.933	51.098	161.202	2.29578	NA
MCP8_Run2-120	473.279	34273.8	1.28189	19.8436	2.16887	0.176824	3.33156	0.0254484	2.52889	0.759071	161.998	4.0457	165.324	5.08288	213.187	50.2506	161.998	4.0457	NA
MCP8_Run1-6	866.562	30261.7	10.6272	16.1302	8.08048	0.218166	8.24984	0.0255227	1.66303	0.201583	162.465	2.66808	200.382	15.0033	673.956	173.069	162.465	2.66808	NA
MCP8_Run1-86	392.602	104588	1.18173	20.2362	2.63293	0.174148	3.78307	0.0255591	2.71648	0.718064	162.694	4.36426	163.013	5.69738	167.616	61.516	162.694	4.36426	NA
MCP8_Run2-128	392.15	27159.5	0.784973	20.482	2.72405	0.174541	4.89434	0.0259279	4.06622	0.8308	165.012	6.6246	163.352	7.38517	139.369	63.9786	165.012	6.6246	NA
MCP8_Run1-96	442.795	26606.1	1.95474	20.2074	2.64511	0.1836	3.31807	0.026908	2.00324	0.603738	171.167	3.38378	171.154	5.2262	170.94	61.7628	171.167	3.38378	NA
MCP8_Run2-116	87.9882	32773.5	0.772683	19.2723	4.63951	0.193475	5.46255	0.0270431	2.88348	0.527863	172.015	4.89444	179.59	8.99182	280.495	106.231	172.015	4.89444	NA
MCP8_Run1-15	347.377	17843.8	1.91962	19.557	3.26964	0.204027	4.7269	0.0289393	3.41366	0.722176	183.906	6.18922	188.528	8.13331	246.836	75.3249	183.906	6.18922	NA
MCP8_Run1-98	3010.96	731262	6.81748	11.223	1.15208	2.91634	2.27822	0.237381	1.96545	0.862713	1373.07	24.3066	1386.16	17.2276	1406.35	22.0606	1406.35	22.0606	97.6333
MCP8_Run2-152	1131.6	134415	13.7054	10.8927	1.73219	3.06689	2.76048	0.242287	2.14936	0.778619	1398.58	27.0233	1424.46	21.1404	1463.34	32.9154	1463.34	32.9154	95.5745
MCP8_Run1-73	113.607	38744.8	4.19692	10.2736	1.26651	3.59663	2.70629	0.267989	2.39165	0.883735	1530.58	32.5852	1548.79	21.5043	1573.7	23.7143	1573.7	23.7143	97.2604
MCP8_Run2-158	1125.86	110219	26.6858	10.1726	1.07051	2.98982	2.05067	0.220584	1.74907	0.852927	1284.96	20.3767	1405.03	15.6046	1592.17	19.9957	1592.17	19.9957	80.705
MCP8_Run2-130	362.706	183350	2.05245	10.1151	1.04081	3.66938	1.90806	0.269192	1.5992	0.838125	1536.7	21.8654	1564.73	15.2261	1602.74	19.414	1602.74	19.414	95.8793
MCP8_Run2-122	1164.82	62287.3	29.0731	10.04	0.943488	3.50667	2.00204	0.255345	1.76578	0.881992	1465.98	23.1538	1528.72	15.8189	1616.63	17.5669	1616.63	17.5669	90.6812
MCP8_Run2-144	985.907	270307	17.7413	9.96202	1.00139	3.18304	2.06315	0.229979	1.80382	0.874308	1334.39	21.7422	1453.05	15.9421	1631.14	18.6103	1631.14	18.6103	81.8071
MCP8_Run1-79	596.209	93689.3	2.1758	9.79027	1.60563	3.87882	2.94141	0.275419	2.46452	0.837869	1568.25	34.308	1609.28	23.7492	1663.39	29.7187	1663.39	29.7187	94.2802
MCP8_Run1-20	116.843	70598	1.96213	9.78378	1.22359	3.71741	2.19232	0.263782	1.8191	0.829758	1509.16	24.4765	1575.12	17.5434	1664.62	22.6429	1664.62	22.6429	90.6612
MCP8_Run1-31	1120.76	86876.1	19.6207	9.77011	1.28488	3.95	3.84418	0.279895	3.62309	0.942488	1590.83	51.0773	1623.99	31.1575	1667.21	23.7694	1667.21	23.7694	95.4191
MCP8_Run2-137	196.839	174322	1.95929	9.74956	1.4493	4.1424	2.56484	0.292911	2.11612	0.825048	1656.06	30.9049	1662.71	20.9816	1671.1	26.7983	1671.1	26.7983	99.0998
MCP8_Run2-139	116.734	167145	1.5517	9.74733	1.61441	4.06027	2.62507	0.287038	2.06994	0.788529	1626.71	29.7596	1646.36	21.3902	1671.52	29.8503	1671.52	29.8503	97.319
MCP8_Run2-119	441.188	167031	3.06419	9.70372	1.35436	3.91615	2.06773	0.275611	1.56244	0.755629	1569.22	21.7621	1617.02	16.7262	1679.81	25.0132	1679.81	25.0132	93.4164
MCP8_Run1-32	899.627	91509.3	3.21507	9.67093	1.29969	3.85763	2.11826	0.270575	1.67267	0.789645	1543.72	22.9625	1604.87	17.0823	1686.06	23.9842	1686.06	23.9842	91.558
MCP8_Run2-124	2168.72	2.06718e+06	6.75836	9.59801	1.04104	3.99945	1.68122	0.278407	1.32013	0.785221	1583.33	18.533	1634.08	13.6571	1700.02	19.1779	1700.02	19.1779	93.1365
MCP8_Run1-56	119.892	57455.9	1.75982	9.54442	1.54544	3.90126	2.38337	0.270055	1.81441	0.761279	1541.08	24.8705	1613.94	19.2651	1710.32	28.4346	1710.32	28.4346	90.1048
MCP8_Run1-11	1707.85	5.46595e+06	4.20084	9.53537	1.20359	3.81325	2.06173	0.263713	1.67394	0.811913	1508.81	22.5187	1595.54	16.5866	1712.07	22.1392	1712.07	22.1392	88.128
MCP8_Run1-44	586.302	467118	2.62537	9.52978	1.1901	4.33876	1.74352	0.29988	1.27418	0.730807	1690.71	18.9493	1700.76	14.3884	1713.15	21.8881	1713.15	21.8881	98.6906
MCP8_Run2-169	421.912	365597	2.6519	9.51371	1.45791	4.40589	2.70138	0.304006	2.2742	0.841864	1711.14	34.1785	1713.45	22.359	1716.25	26.8022	1716.25	26.8022	99.7024
MCP8_Run1-5	1050.67	113277	2.69779	9.48818	1.11812	4.01397	1.71169	0.27622	1.29603	0.757164	1572.3	18.0827	1637.03	13.9147	1721.19	20.5432	1721.19	20.5432	91.3496
MCP8_Run1-43	344.036	166104	3.02493	9.42602	1.40153	4.35691	2.21455	0.297856	1.71462	0.774254	1680.67	25.367	1704.21	18.2905	1733.25	25.7124	1733.25	25.7124	96.9661
MCP8_Run2-Spot157	646.948	55600.1	2.0351	9.38834	1.01403	3.82725	1.83141	0.2606	1.52505	0.832723	1492.91	20.3236	1598.49	14.7446	1740.6	18.5853	1740.6	18.5853	85.7699
MCP8_Run2-136	447.346	1.18848e+06	1.65469	9.35267	1.07795	4.5852	1.67606	0.311023	1.28343	0.765745	1745.74	19.628	1746.58	13.9722	1747.57	19.7397	1747.57	19.7397	99.8953
MCP8_Run2-145	271.124	100147	2.55561	9.28363	1.29486	4.6164	1.90495	0.310828	1.3972	0.73346	1744.78	21.3577	1752.24	15.8999	1761.13	23.6707	1761.13	23.6707	99.0716
WWR1 (Whitewater River)
16JCF-WWR1-140	1401.69	12340.8	221.52	21.5979	1.52873	0.0654108	3.78333	0.0102506	3.46072	0.914728	65.743	2.26362	64.3351	2.35851	13.292	36.7408	65.743	2.26362	NA
16JCF-WWR1-55	204.659	3919.94	19.6989	22.7393	2.35852	0.0629002	4.51047	0.0103781	3.8447	0.852394	66.5565	2.54573	61.9396	2.71027	NA	NA	66.5565	2.54573	NA
16JCF-WWR1-58	147.354	3165.63	171.053	22.776	3.23281	0.0646076	4.40008	0.010677	2.9849	0.678374	68.4635	2.03275	63.5693	2.71135	NA	NA	68.4635	2.03275	NA
16JCF-WWR1-69	80.205	348.852	1.24726	485.3	64.6806	0.00314582	64.747	0.0110773	2.93174	0.0452799	71.016	2.07058	3.1892	2.06168	NA	NA	71.016	2.07058	NA
16JCF-WWR1-83	108.513	462.228	9.80207	61.6801	6.07834	0.0249799	6.7176	0.0111795	2.86007	0.425757	71.668	2.0384	25.0525	1.66234	NA	NA	71.668	2.0384	NA
16JCF-WWR1-38	134.403	1900.72	1.75434	25.7337	3.24815	0.0601497	4.42763	0.0112311	3.00889	0.679571	71.9971	2.15426	59.3086	2.55075	NA	NA	71.9971	2.15426	NA
16JCF-WWR1-126	274.771	670.201	2.84716	40.6488	3.6702	0.0381905	4.54136	0.011264	2.67461	0.588945	72.2063	1.92046	38.0559	1.69627	NA	NA	72.2063	1.92046	NA
16JCF-WWR1-9	440.914	9921.58	2.98203	21.9256	1.99604	0.0710364	3.64318	0.0113011	3.04772	0.836554	72.443	2.1955	69.6825	2.45352	NA	NA	72.443	2.1955	NA
16JCF-WWR1-21	218.064	1991.73	3.64697	24.9098	6.53909	0.0629251	7.05316	0.0113732	2.64337	0.374777	72.9024	1.91622	61.9634	4.23973	NA	NA	72.9024	1.91622	NA
16JCF-WWR1-5	154.033	823.473	8.25875	34.6576	6.48413	0.0452433	7.18902	0.0113773	3.10452	0.431842	72.929	2.25134	44.9304	3.15964	NA	NA	72.929	2.25134	NA
16JCF-WWR1-139	1527.25	35483.6	3.89052	21.2176	1.48284	0.0741945	3.64741	0.0114223	3.33239	0.913631	73.2158	2.42603	72.6721	2.55803	55.8727	35.3851	73.2158	2.42603	NA
16JCF-WWR1-81	430.125	5646.65	2.64659	21.7465	1.91047	0.0726379	3.39184	0.0114615	2.80262	0.826283	73.4652	2.04726	71.1996	2.33226	NA	NA	73.4652	2.04726	NA
16JCF-WWR1-29	271.618	1136.86	5.61664	28.3265	7.42491	0.055796	7.83709	0.0114679	2.50811	0.320031	73.5062	1.83315	55.1302	4.20543	NA	NA	73.5062	1.83315	NA
16JCF-WWR1-135	1127.88	30042.9	3.32648	21.1386	1.75026	0.0750692	2.87123	0.011514	2.27608	0.79272	73.8	1.67017	73.4985	2.03575	64.7384	41.6789	73.8	1.67017	NA
16JCF-WWR1-36	781.071	7495.8	6.36242	21.8417	2.41651	0.0731633	3.73968	0.0115949	2.85406	0.763183	74.3154	2.10883	71.6968	2.58876	NA	NA	74.3154	2.10883	NA
16JCF-WWR1-65	2469.87	32133.3	3.49698	21.2897	1.51845	0.0751	3.3325	0.011601	2.96645	0.890159	74.3546	2.19302	73.5276	2.36369	47.7569	36.2626	74.3546	2.19302	NA
16JCF-WWR1-183	1584.73	165418	5.19309	20.3983	1.40222	0.0784075	3.70566	0.0116049	3.43012	0.925643	74.379	2.53663	76.6467	2.73572	148.949	32.8601	74.379	2.53663	NA
16JCF-WWR1-93	1554.01	59171.6	5.83364	21.3872	1.22643	0.0748767	3.43468	0.0116195	3.20826	0.934077	74.4725	2.37552	73.3167	2.42944	36.8053	29.3467	74.4725	2.37552	NA
16JCF-WWR1-169	2103.54	16734.7	3.9627	20.8755	1.49358	0.0769369	3.30394	0.0116536	2.94708	0.891987	74.6896	2.18846	75.261	2.39667	94.4565	35.3689	74.6896	2.18846	NA
16JCF-WWR1-184	389.01	8763.11	3.83948	21.3244	1.71394	0.0755903	2.72062	0.0116958	2.11287	0.776611	74.9586	1.5746	73.9906	1.94141	43.8533	40.9841	74.9586	1.5746	NA
16JCF-WWR1-87	488.547	3334.7	3.00219	22.8891	3.73835	0.070433	4.97117	0.0116975	3.27677	0.659155	74.9691	2.44234	69.1102	3.32129	NA	NA	74.9691	2.44234	NA
16JCF-WWR1-73	1129.43	300494	4.75031	20.5348	1.49844	0.0785342	3.03017	0.0117014	2.63375	0.869174	74.9941	1.96371	76.7659	2.24039	133.29	35.2153	74.9941	1.96371	NA
16JCF-WWR1-40	342.618	2089.66	4.56964	24.9795	2.88105	0.0645841	4.76186	0.0117057	3.79141	0.796205	75.0215	2.82789	63.547	2.93328	NA	NA	75.0215	2.82789	NA
16JCF-WWR1-52	256.948	19869.3	1.81685	21.0308	1.89109	0.0768988	3.50616	0.0117345	2.95244	0.842074	75.2048	2.20748	75.2251	2.54218	76.8822	44.9197	75.2048	2.20748	NA
16JCF-WWR1-153	250.465	19773	1.06664	20.9725	1.97543	0.0772507	3.96954	0.0117555	3.4431	0.86738	75.3387	2.57889	75.5568	2.8904	83.4731	46.8943	75.3387	2.57889	NA
16JCF-WWR1-156	515.411	61924.9	2.47068	20.9956	1.58157	0.077281	3.27634	0.011773	2.86933	0.875773	75.4506	2.15231	75.5854	2.38651	80.8601	37.547	75.4506	2.15231	NA
16JCF-WWR1-28	429.418	6013.29	8.16086	22.2417	2.15218	0.0731227	3.88127	0.0118007	3.22992	0.832182	75.627	2.42842	71.6585	2.68539	NA	NA	75.627	2.42842	NA
16JCF-WWR1-56	1666.01	31619.7	3.90813	20.9532	1.55319	0.0782739	3.54403	0.0119002	3.18555	0.89885	76.2607	2.41501	76.5208	2.61226	85.7076	36.841	76.2607	2.41501	NA
16JCF-WWR1-191	758.776	4118.94	3.93212	23.114	1.41409	0.0711592	2.7414	0.0119342	2.34854	0.856692	76.4775	1.78549	69.7989	1.84918	NA	NA	76.4775	1.78549	NA
16JCF-WWR1-11	604.76	5207.32	7.05411	22.2132	1.92088	0.0741061	3.41717	0.0119441	2.82618	0.827053	76.5403	2.15038	72.5885	2.39389	NA	NA	76.5403	2.15038	NA
16JCF-WWR1-71	1260.36	21259.9	23.7249	20.9956	1.58905	0.0785042	3.1713	0.0119594	2.74447	0.865407	76.6378	2.09085	76.7377	2.3439	80.8615	37.7256	76.6378	2.09085	NA
16JCF-WWR1-186	269.979	1258.26	0.850721	27.0846	3.35935	0.0613341	4.2907	0.0120535	2.66924	0.6221	77.2371	2.04934	60.4424	2.51773	NA	NA	77.2371	2.04934	NA
16JCF-WWR1-25	977.176	5683.74	4.19284	22.1489	1.25324	0.0750485	3.07757	0.012061	2.81085	0.913331	77.2849	2.15939	73.479	2.18149	NA	NA	77.2849	2.15939	NA
16JCF-WWR1-189	154.704	6277.57	17.676	21.8802	2.75921	0.07618	4.0237	0.0120943	2.92864	0.727847	77.4971	2.25602	74.5471	2.8921	NA	NA	77.4971	2.25602	NA
16JCF-WWR1-178	827.645	15169.8	3.13627	21.5092	1.5935	0.0775293	3.38365	0.0120998	2.98494	0.882165	77.532	2.30042	75.8194	2.47203	23.2248	38.2314	77.532	2.30042	NA
16JCF-WWR1-163	93.4101	1142.93	2.97964	26.8347	9.47611	0.0621441	10.0706	0.0121	3.40882	0.338493	77.5332	2.62713	61.217	5.98282	NA	NA	77.5332	2.62713	NA
16JCF-WWR1-113	532.57	3401.61	1.61332	22.037	1.67102	0.0757656	3.08297	0.0121147	2.59082	0.840367	77.6269	1.99911	74.156	2.20472	NA	NA	77.6269	1.99911	NA
16JCF-WWR1-105	1043.41	20510.1	9.05673	20.4816	1.39465	0.0816861	3.2323	0.0121395	2.91594	0.902125	77.785	2.25453	79.7289	2.4785	139.393	32.7286	77.785	2.25453	NA
16JCF-WWR1-164	1519.12	45641.9	1.28267	20.8145	1.3034	0.0805117	2.93557	0.0121594	2.63034	0.896025	77.9119	2.03702	78.6259	2.22102	101.386	30.8156	77.9119	2.03702	NA
16JCF-WWR1-79	804.339	3873.94	2.07149	23.383	1.53312	0.072	3.13835	0.0122158	2.73839	0.872558	78.2708	2.1304	70.5956	2.14027	NA	NA	78.2708	2.1304	NA
16JCF-WWR1-125	411.796	4231.29	3.33321	22.9925	2.43451	0.0734521	3.3756	0.012254	2.33834	0.692719	78.5144	1.8248	71.9701	2.34533	NA	NA	78.5144	1.8248	NA
16JCF-WWR1-180	426.002	30536.9	3.4612	20.4532	1.77424	0.08262	3.5865	0.0122613	3.11689	0.869063	78.5605	2.43379	80.6052	2.77914	142.676	41.6253	78.5605	2.43379	NA
16JCF-WWR1-44	216.231	2153.08	3.82426	24.6141	3.29184	0.068801	4.06123	0.0122876	2.37853	0.585666	78.728	1.86118	67.561	2.65452	NA	NA	78.728	1.86118	NA
16JCF-WWR1-68	177.761	695.802	1.29908	39.8802	44.0511	0.0425755	44.1346	0.0123198	2.71251	0.0614599	78.9335	2.12802	42.3354	18.3024	NA	NA	78.9335	2.12802	NA
16JCF-WWR1-128	463.816	50693.7	2.76766	20.7112	1.42221	0.0821355	2.63999	0.0123431	2.22415	0.842485	79.0818	1.74815	80.1507	2.03461	113.155	33.585	79.0818	1.74815	NA
16JCF-WWR1-80	428.538	7210.87	1.85553	21.5482	2.06186	0.0790556	3.93767	0.0123604	3.35469	0.851949	79.1917	2.64039	77.2567	2.92927	18.8705	49.5127	79.1917	2.64039	NA
16JCF-WWR1-24	435.691	165837	5.92877	20.6283	1.76354	0.0829756	2.8214	0.0124194	2.20232	0.780577	79.5677	1.74157	80.9387	2.19496	122.594	41.544	79.5677	1.74157	NA
16JCF-WWR1-162	186.657	1037.45	1.49102	29.5961	4.99333	0.0579376	5.7517	0.0124418	2.85459	0.496304	79.7101	2.26139	57.1877	3.19836	NA	NA	79.7101	2.26139	NA
16JCF-WWR1-4	177.252	1938.43	1.42322	26.0793	2.35675	0.0658367	3.28901	0.0124581	2.29419	0.697533	79.8139	1.8198	64.741	2.06288	NA	NA	79.8139	1.8198	NA
16JCF-WWR1-92	280.369	2083.7	1.23658	25.1922	4.90927	0.0682048	5.48855	0.0124672	2.45423	0.447155	79.8719	1.94815	66.9945	3.55836	NA	NA	79.8719	1.94815	NA
16JCF-WWR1-48	225.595	1284.49	1.9883	26.4121	15.5638	0.0651169	15.7882	0.0124791	2.65221	0.167987	79.9479	2.10729	64.055	9.80103	NA	NA	79.9479	2.10729	NA
16JCF-WWR1-59	683.259	3511.78	3.87545	22.9877	2.08971	0.0748801	3.50332	0.0124896	2.81182	0.802617	80.0148	2.23597	73.3199	2.47808	NA	NA	80.0148	2.23597	NA
16JCF-WWR1-181	176.684	17697.7	1.30656	21.8073	2.79784	0.0790624	3.82835	0.0125101	2.61311	0.682569	80.1447	2.08131	77.263	2.84817	NA	NA	80.1447	2.08131	NA
16JCF-WWR1-39	189.663	3978.71	1.27163	23.168	2.26815	0.0745576	3.58644	0.0125334	2.77814	0.774623	80.2933	2.21682	73.0152	2.52672	NA	NA	80.2933	2.21682	NA
16JCF-WWR1-171	1094.13	26209.2	0.981793	20.7411	1.54853	0.0834478	3.17307	0.0125584	2.76956	0.872831	80.4527	2.21434	81.3813	2.48152	109.752	36.5733	80.4527	2.21434	NA
16JCF-WWR1-78	161.558	5750.31	1.54554	21.754	2.9252	0.0796579	3.90195	0.0125735	2.58233	0.661804	80.5487	2.06709	77.8233	2.92318	NA	NA	80.5487	2.06709	NA
16JCF-WWR1-3	171.842	2408.99	0.78779	22.5354	1.85487	0.0776429	3.13766	0.0126956	2.53068	0.806551	81.3262	2.04518	75.9265	2.29543	NA	NA	81.3262	2.04518	NA
16JCF-WWR1-46	507.626	6612.14	3.45364	21.3615	2.09363	0.0826463	3.67564	0.0128098	3.0211	0.821924	82.0529	2.46319	80.6298	2.84905	39.7321	50.0829	82.0529	2.46319	NA
16JCF-WWR1-94	527.541	9098.04	9.26668	21.5062	1.46338	0.0825975	4.65018	0.012889	4.41392	0.949193	82.5568	3.62076	80.5841	3.60248	23.5281	35.1181	82.5568	3.62076	NA
16JCF-WWR1-85	107.906	1074.23	1.59254	32.0139	3.91374	0.0558008	5.00759	0.0129619	3.12388	0.623828	83.0206	2.57683	55.1348	2.68731	NA	NA	83.0206	2.57683	NA
16JCF-WWR1-49	491.003	24293.7	1.02656	21.4002	1.49042	0.0840345	3.38684	0.0130486	3.04128	0.897968	83.5724	2.52526	81.931	2.66588	35.3538	35.6869	83.5724	2.52526	NA
16JCF-WWR1-147	149.506	3204.87	1.21196	23.7726	1.84074	0.0766746	3.14907	0.0132256	2.55506	0.811369	84.6988	2.14995	75.0137	2.27709	NA	NA	84.6988	2.14995	NA
16JCF-WWR1-77	165.021	1053.34	0.851184	28.4293	6.68436	0.0649335	7.50001	0.0133944	3.40141	0.453521	85.7727	2.89816	63.8802	4.64346	NA	NA	85.7727	2.89816	NA
16JCF-WWR1-150	99.8003	1700.9	1.54658	26.6837	3.93643	0.069571	5.05172	0.0134698	3.16613	0.626743	86.2525	2.71268	68.2922	3.33649	NA	NA	86.2525	2.71268	NA
16JCF-WWR1-134	164.921	1201.1	0.964726	27.3514	10.1598	0.0724603	10.4344	0.0143803	2.37796	0.227896	92.0412	2.17315	71.0315	7.15852	NA	NA	92.0412	2.17315	NA
16JCF-WWR1-116	49.0507	456.698	1.05408	48.7038	7.80278	0.0521615	8.20157	0.0184332	2.52634	0.308031	117.746	2.94766	51.6288	4.12855	NA	NA	117.746	2.94766	NA
16JCF-WWR1-167	547.731	9345.12	11.7724	20.128	1.67866	0.134118	6.34041	0.0195873	6.11415	0.964315	125.047	7.5719	127.791	7.61347	180.12	39.1287	125.047	7.5719	NA
16JCF-WWR1-188	1576.37	39838.9	25.5585	17.0123	1.98514	0.16019	4.94132	0.0197736	4.52502	0.915752	126.225	5.65614	150.869	6.92764	559.02	43.2819	126.225	5.65614	NA
16JCF-WWR1-95	435.906	3161.4	3.08855	14.4957	4.66324	0.190668	8.28844	0.0200542	6.85218	0.826716	127.999	8.6842	177.199	13.4777	898.294	96.262	127.999	8.6842	NA
16JCF-WWR1-42	9.22514	226.808	1.65049	93.2295	339.318	0.0303079	339.349	0.0205021	4.57899	0.0134935	130.828	5.93024	30.317	101.699	NA	NA	130.828	5.93024	NA
16JCF-WWR1-27	54.9079	463.535	1.37562	59.2017	4.86805	0.0489023	6.01613	0.0210064	3.53494	0.587578	134.013	4.68839	48.4787	2.84802	NA	NA	134.013	4.68839	NA
16JCF-WWR1-136	42.1778	1569.6	1.04574	24.844	3.97295	0.119556	4.9611	0.0215516	2.97123	0.598905	137.455	4.04086	114.669	5.37943	NA	NA	137.455	4.04086	NA
16JCF-WWR1-16	83.363	1485.29	2.1602	25.6648	5.83285	0.116454	6.29895	0.021686	2.37795	0.377516	138.303	3.25375	111.852	6.67142	NA	NA	138.303	3.25375	NA
16JCF-WWR1-31	46.8655	716.322	1.26055	33.2162	4.67563	0.0902291	5.63864	0.0217463	3.15162	0.558933	138.683	4.32408	87.7168	4.73845	NA	NA	138.683	4.32408	NA
16JCF-WWR1-132	51.8273	23335.6	1.32337	21.2575	2.95373	0.142641	3.79025	0.022001	2.37518	0.626655	140.29	3.29614	135.393	4.80434	51.3515	70.5017	140.29	3.29614	NA
16JCF-WWR1-107	40.6335	2258.11	2.03068	23.8952	3.85836	0.127484	5.12208	0.0221031	3.36879	0.6577	140.934	4.69625	121.834	5.88065	NA	NA	140.934	4.69625	NA
16JCF-WWR1-75	58.7958	4229.98	0.987198	21.1091	3.06635	0.14579	4.14621	0.0223297	2.7908	0.673096	142.363	3.92952	138.188	5.35682	68.0937	72.9727	142.363	3.92952	NA
16JCF-WWR1-12	97.6424	3471.64	1.02069	21.3521	2.30188	0.144499	3.44626	0.0223868	2.56476	0.744217	142.723	3.62028	137.043	4.41804	40.787	55.0604	142.723	3.62028	NA
16JCF-WWR1-53	97.1551	1084.02	2.66941	17.4591	9.15209	0.176794	9.63065	0.0223963	2.99811	0.311309	142.783	4.23373	165.298	14.6921	502.206	201.845	142.783	4.23373	NA
16JCF-WWR1-64	44.7047	2368.81	1.38641	22.9927	4.52693	0.134527	5.27177	0.0224433	2.70157	0.51246	143.079	3.82281	128.158	6.34728	NA	NA	143.079	3.82281	NA
16JCF-WWR1-115	98.9052	1023.47	1.04131	28.8437	2.53287	0.107268	4.18673	0.0224497	3.33366	0.796244	143.12	4.71855	103.464	4.11838	NA	NA	143.12	4.71855	NA
16JCF-WWR1-15	69.0552	1044.84	1.00701	29.5058	9.88206	0.1049	10.4126	0.022458	3.28119	0.315118	143.172	4.64596	101.289	10.0382	NA	NA	143.172	4.64596	NA
16JCF-WWR1-82	103.161	3396.11	2.30234	21.3737	3.6355	0.14496	4.52866	0.022481	2.70034	0.596279	143.317	3.82734	137.452	5.82187	38.3211	87.0218	143.317	3.82734	NA
16JCF-WWR1-26	33.1727	1835.45	2.01985	25.6199	4.84655	0.120976	6.0504	0.0224888	3.62192	0.598624	143.366	5.13527	115.957	6.63015	NA	NA	143.366	5.13527	NA
16JCF-WWR1-197	159.164	8488.01	2.14523	20.3919	2.37106	0.152789	3.75757	0.0226068	2.91503	0.775775	144.11	4.15423	144.372	5.05689	149.691	55.5664	144.11	4.15423	NA
16JCF-WWR1-6	74.7781	882.862	1.3888	30.235	4.05518	0.10336	4.78343	0.0226752	2.53707	0.530387	144.541	3.6263	99.8734	4.54997	NA	NA	144.541	3.6263	NA
16JCF-WWR1-91	102.055	1729.15	1.73942	24.5672	4.10122	0.128627	5.09691	0.0229285	3.0263	0.593753	146.137	4.3728	122.863	5.89824	NA	NA	146.137	4.3728	NA
16JCF-WWR1-76	203.235	2346.43	1.21964	23.0371	4.79159	0.138066	5.5081	0.0230782	2.71658	0.493198	147.081	3.95034	131.32	6.78511	NA	NA	147.081	3.95034	NA
16JCF-WWR1-119	594.35	7476.17	0.866462	21.3322	1.73564	0.149898	3.48106	0.0232018	3.0175	0.866834	147.859	4.41088	141.822	4.60767	43.0025	41.4895	147.859	4.41088	NA
16JCF-WWR1-37	109.808	1899.64	1.03775	23.5478	7.37315	0.136011	7.94662	0.0232387	2.96401	0.372991	148.092	4.33943	129.484	9.66087	NA	NA	148.092	4.33943	NA
16JCF-WWR1-2	176.076	4000.29	0.937986	22.4237	1.95767	0.1429	3.37944	0.0232502	2.75466	0.815123	148.165	4.03489	135.624	4.29044	NA	NA	148.165	4.03489	NA
16JCF-WWR1-70	98.6562	1111.04	1.55917	28.8755	11.214	0.111008	11.448	0.023258	2.30323	0.20119	148.214	3.37476	106.887	11.615	NA	NA	148.214	3.37476	NA
16JCF-WWR1-86	222.972	38000.1	1.0158	20.4109	1.68453	0.160613	3.51158	0.0237865	3.08116	0.877428	151.543	4.61482	151.24	4.93434	147.526	39.484	151.543	4.61482	NA
16JCF-WWR1-1	201.588	46592.3	2.85644	20.5908	1.62004	0.15931	3.47756	0.0238014	3.07716	0.884861	151.636	4.61164	150.099	4.85234	126.926	38.1102	151.636	4.61164	NA
16JCF-WWR1-114	405.736	31409.3	4.25472	20.3418	1.66202	0.162895	3.55865	0.0240428	3.1467	0.884238	153.156	4.76256	153.234	5.06159	155.44	38.9225	153.156	4.76256	NA
16JCF-WWR1-32	369.641	8626.03	0.748075	21.1987	1.89634	0.156564	3.42746	0.0240818	2.85506	0.832995	153.401	4.32799	147.691	4.71115	57.9585	45.2151	153.401	4.32799	NA
16JCF-WWR1-143	2074.11	58410.8	18.6838	19.8458	1.25942	0.174274	2.40339	0.0250951	2.04698	0.851706	159.777	3.23041	163.122	3.62176	212.937	29.1961	159.777	3.23041	NA
16JCF-WWR1-192	1113.78	19273.4	20.7323	20.1568	1.53281	0.173262	2.61829	0.0253404	2.12271	0.810726	161.319	3.38185	162.246	3.92607	176.784	35.7358	161.319	3.38185	NA
16JCF-WWR1-146	325.453	14277.7	2.00455	20.4621	1.53866	0.174183	3.13304	0.025861	2.72919	0.871099	164.591	4.43515	163.043	4.71921	141.656	36.119	164.591	4.43515	NA
16JCF-WWR1-138	236.412	6084.57	1.19558	20.8178	1.51253	0.172757	2.66958	0.0260951	2.19975	0.824006	166.062	3.60631	161.809	3.99303	101.051	35.7784	166.062	3.60631	NA
16JCF-WWR1-160	465.569	6670.96	1.16806	20.8967	1.2882	0.172667	3.2492	0.0261803	2.98293	0.918049	166.598	4.90583	161.731	4.85786	92.075	30.5194	166.598	4.90583	NA
16JCF-WWR1-88	238.415	7030.45	1.50552	21.6415	1.68091	0.167316	3.16271	0.0262733	2.67905	0.847072	167.182	4.42129	157.087	4.60302	8.43479	40.4319	167.182	4.42129	NA
16JCF-WWR1-30	494.509	7501.2	2.3233	20.4472	2.02502	0.179702	3.46629	0.0266609	2.81327	0.811607	169.616	4.70952	167.804	5.36141	143.334	47.5387	169.616	4.70952	NA
16JCF-WWR1-90	587.317	30683.2	10.9182	19.6955	1.10793	0.223847	3.52968	0.0319894	3.35128	0.949459	202.987	6.69669	205.106	6.55532	230.512	25.5753	202.987	6.69669	NA
16JCF-WWR1-101	384.54	9080.61	5.81896	20.0768	1.46188	0.261136	2.73088	0.0380408	2.30665	0.844653	240.677	5.44922	235.582	5.74172	186.052	34.0494	240.677	5.44922	NA
16JCF-WWR1-108	458.028	14243.8	2.7744	19.8844	1.56528	0.275963	3.03934	0.0398155	2.60528	0.857186	251.689	6.43085	247.45	6.67464	208.468	36.312	251.689	6.43085	NA
16JCF-WWR1-111	305.384	6242.81	2.7159	20.0677	2.81409	0.276731	3.59246	0.0402943	2.23307	0.621601	254.657	5.57581	248.061	7.90658	187.11	65.5098	254.657	5.57581	NA
16JCF-WWR1-151	384.073	59400.6	2.51232	19.2441	1.02464	0.290095	2.976	0.0405067	2.79405	0.938859	255.973	7.01188	258.635	6.79499	283.844	23.4331	255.973	7.01188	NA
16JCF-WWR1-47	281.545	17372	6.00553	19.4571	1.11207	0.289149	2.92642	0.0408214	2.70689	0.924982	257.923	6.84385	257.889	6.66486	258.605	25.5442	257.923	6.84385	NA
16JCF-WWR1-200	731.321	154911	5.53426	19.1976	1.14307	0.29323	3.26558	0.0408454	3.05899	0.936737	258.071	7.73844	261.099	7.51851	289.382	26.1068	258.071	7.73844	NA
16JCF-WWR1-60	494.697	63555.8	2.21456	11.5115	1.25637	2.62175	3.39256	0.218983	3.15135	0.9289	1276.5	36.495	1306.75	24.9412	1357.59	24.2208	1357.59	24.2208	94.0272
16JCF-WWR1-74	864.806	189673	3.42454	11.3811	1.22776	2.84381	2.7455	0.234839	2.45568	0.894439	1359.81	30.106	1367.18	20.6276	1379.52	23.5973	1379.52	23.5973	98.571
16JCF-WWR1-66	233.316	486958	118.967	11.3629	1.20124	2.64733	3.39197	0.218265	3.17215	0.935192	1272.7	36.6369	1313.9	25.0036	1382.6	23.0779	1382.6	23.0779	92.0516
16JCF-WWR1-130	417.723	70759.1	0.956967	11.3506	1.1391	2.67964	3.04119	0.220691	2.81981	0.927204	1285.53	32.864	1322.86	22.4914	1384.66	21.8779	1384.66	21.8779	92.8403
16JCF-WWR1-190	394.277	38747.6	5.58235	11.3433	1.28649	2.39266	3.09708	0.196928	2.81724	0.909645	1158.8	29.8803	1240.41	22.1815	1385.91	24.7045	1385.91	24.7045	83.6128
16JCF-WWR1-127	262.1	12452.9	1.3486	11.3127	1.55453	2.79705	3.05655	0.229591	2.63171	0.861008	1332.35	31.6777	1354.75	22.8659	1391.09	29.8309	1391.09	29.8309	95.7775
16JCF-WWR1-172	117.938	16774.6	1.37754	11.2973	1.29589	2.97895	3.03905	0.244189	2.74891	0.904529	1408.44	34.7795	1402.26	23.1067	1393.71	24.8573	1393.71	24.8573	101.057
16JCF-WWR1-10	1394.35	1.87011e+06	36.5438	11.2644	1.15095	2.88078	3.4008	0.235454	3.20012	0.94099	1363.02	39.3161	1376.9	25.6386	1399.3	22.06	1399.3	22.06	97.4077
16JCF-WWR1-170	240.11	205223	1.58537	11.2326	1.28353	2.92732	4.15045	0.238582	3.947	0.95098	1379.32	49.0125	1389	31.4223	1404.71	24.5833	1404.71	24.5833	98.1924
16JCF-WWR1-118	1655.02	462850	34.3882	11.2296	1.17901	2.91449	3.10996	0.237473	2.87781	0.925353	1373.55	35.6011	1385.68	23.5153	1405.22	22.5797	1405.22	22.5797	97.7458
16JCF-WWR1-45	134.254	26554	2.91012	11.2189	1.24176	2.99906	3.02707	0.244132	2.76065	0.911987	1408.14	34.9213	1407.38	23.0544	1407.05	23.7756	1407.05	23.7756	100.078
16JCF-WWR1-89	457.506	62788.1	4.09987	11.2134	1.49831	2.91015	3.62055	0.236779	3.29598	0.910353	1369.93	40.6779	1384.55	27.3673	1407.98	28.6845	1407.98	28.6845	97.2973
16JCF-WWR1-198	134.685	43026.9	1.41523	11.2033	1.29513	2.97495	2.89949	0.241831	2.59417	0.894697	1396.21	32.5664	1401.24	22.0378	1409.72	24.7885	1409.72	24.7885	99.0414
16JCF-WWR1-124	258.577	5.53942e+06	2.28547	11.1997	1.20045	2.90405	2.84406	0.235993	2.57829	0.906553	1365.83	31.7349	1382.97	21.4843	1410.32	22.9744	1410.32	22.9744	96.8452
16JCF-WWR1-34	284.609	18993.3	0.702464	11.1803	1.45909	2.84129	2.86408	0.230492	2.46455	0.860504	1337.08	29.7602	1366.51	21.5139	1413.65	27.9121	1413.65	27.9121	94.5832
16JCF-WWR1-14	509.093	228062	2.20563	11.1704	1.13711	2.96445	2.68896	0.240271	2.43669	0.906185	1388.11	30.4304	1398.55	20.4189	1415.33	21.7473	1415.33	21.7473	98.0765
16JCF-WWR1-199	142.996	37475.7	1.02534	11.1558	1.23563	2.98213	2.86217	0.241387	2.58171	0.902012	1393.91	32.3621	1403.07	21.7672	1417.84	23.6236	1417.84	23.6236	98.3116
16JCF-WWR1-129	131.077	42488.8	0.847106	11.1502	1.18129	2.89049	2.78057	0.233853	2.51716	0.905269	1354.66	30.7548	1379.43	20.9793	1418.79	22.5817	1418.79	22.5817	95.4799
16JCF-WWR1-168	129.237	71861.8	1.797	11.1346	1.32908	2.87521	2.83384	0.23229	2.50284	0.883197	1346.49	30.4139	1375.44	21.3523	1421.48	25.3978	1421.48	25.3978	94.7246
16JCF-WWR1-196	161.675	28280.7	0.986682	11.1231	1.15267	2.90688	3.0211	0.234606	2.79256	0.924353	1358.59	34.2086	1383.7	22.8278	1423.46	22.0205	1423.46	22.0205	95.4433
16JCF-WWR1-43	2446.49	2.32143e+06	54.7049	11.0829	1.29309	2.9039	3.46994	0.23352	3.22	0.92797	1352.92	39.2967	1382.93	26.2138	1430.36	24.6803	1430.36	24.6803	94.5861
16JCF-WWR1-185	152.353	32811.1	2.98247	11.0713	0.941724	2.78096	2.61306	0.2234	2.43747	0.932801	1299.81	28.6929	1350.44	19.5176	1432.36	17.9688	1432.36	17.9688	90.7465
16JCF-WWR1-22	1463.82	283282	17.68	11.0324	1.32838	2.76529	3.43128	0.22136	3.16372	0.922022	1289.06	36.9639	1346.22	25.593	1439.07	25.324	1439.07	25.324	89.5759
16JCF-WWR1-142	166.82	64253.3	1.22413	11.0312	1.13998	2.78258	3.00199	0.222719	2.77712	0.925093	1296.23	32.6098	1350.87	22.4269	1439.29	21.7315	1439.29	21.7315	90.0601
16JCF-WWR1-158	275.239	195813	1.36555	11.0079	1.36162	3.01013	2.59407	0.240423	2.20798	0.851166	1388.9	27.5882	1410.19	19.7739	1443.32	25.9428	1443.32	25.9428	96.2297
16JCF-WWR1-175	224.428	44231.3	2.39985	11.0006	1.08134	2.97821	2.75483	0.237717	2.53373	0.919742	1374.81	31.3705	1402.07	20.9437	1444.58	20.5988	1444.58	20.5988	95.1707
16JCF-WWR1-165	1180.82	250025	18.3074	10.9973	1.354	2.58079	3.7035	0.205933	3.44711	0.930772	1207.12	37.9474	1295.21	27.1094	1445.15	25.7913	1445.15	25.7913	83.5288
16JCF-WWR1-121	250.977	39760.7	0.600005	10.9702	1.2402	2.69956	3.21079	0.214879	2.9616	0.92239	1254.76	33.7683	1328.34	23.7938	1449.85	23.6086	1449.85	23.6086	86.5442
16JCF-WWR1-33	158.952	412133	1.9444	10.9421	1.22869	3.00334	2.86245	0.238448	2.58533	0.903189	1378.62	32.0889	1408.47	21.808	1454.72	23.374	1454.72	23.374	94.7687
16JCF-WWR1-23	722.322	2.52609e+06	9.15458	10.7905	1.31293	2.93597	2.98908	0.22987	2.68529	0.898369	1333.82	32.3547	1391.24	22.6433	1481.21	24.8879	1481.21	24.8879	90.0492
16JCF-WWR1-72	2519.72	940587	14.4327	10.789	1.35807	3.40031	3.15313	0.266187	2.84568	0.902493	1521.42	38.5655	1504.47	24.7453	1481.48	25.7428	1481.48	25.7428	102.696
16JCF-WWR1-19	191.238	67992.2	1.48353	10.7689	1.22356	2.71632	2.88605	0.212246	2.61385	0.905683	1240.77	29.5019	1332.93	21.4223	1485.02	23.1819	1485.02	23.1819	83.5524
16JCF-WWR1-159	1186.55	109097	5.61833	10.7455	1.51426	3.22836	4.27107	0.251708	3.99363	0.935041	1447.28	51.7714	1463.99	33.1231	1489.13	28.6745	1489.13	28.6745	97.1897
16JCF-WWR1-7	668.488	57053.2	4.79558	10.2923	1.11498	3.26178	2.28174	0.243587	1.99077	0.872478	1405.32	25.1373	1471.99	17.7339	1570.29	20.886	1570.29	20.886	89.4939
16JCF-WWR1-152	1738.92	228150	29.8069	10.2109	1.39237	3.39635	3.04931	0.251631	2.71286	0.889663	1446.88	35.159	1503.55	23.9239	1585.15	26.0323	1585.15	26.0323	91.2774
16JCF-WWR1-161	2320.48	210783	124.496	10.1802	1.39873	3.46129	3.25237	0.255671	2.93623	0.902797	1467.66	38.5407	1518.44	25.6271	1590.78	26.1322	1590.78	26.1322	92.2605
16JCF-WWR1-51	1345.75	684160	14.7947	10.1145	1.21844	3.77139	3.24534	0.276779	3.00793	0.926845	1575.12	42.0349	1586.68	26.0521	1602.86	22.7276	1602.86	22.7276	98.2694
16JCF-WWR1-110	1265.6	319129	23.2056	10.1109	1.0256	3.79199	2.58521	0.278192	2.37307	0.91794	1582.25	33.2952	1591.05	20.7749	1603.52	19.1284	1603.52	19.1284	98.6734
16JCF-WWR1-54	1457.72	1.10172e+06	81.8092	10.0701	1.02683	3.78093	2.89319	0.276262	2.70484	0.9349	1572.51	37.7439	1588.7	23.2364	1611.06	19.1326	1611.06	19.1326	97.6075
16JCF-WWR1-109	2381.87	171710	59.5374	10.0198	1.23572	3.92128	2.99938	0.285086	2.733	0.911188	1616.92	39.0846	1618.08	24.2713	1620.38	22.9977	1620.38	22.9977	99.7864
16JCF-WWR1-144	2019.48	165807	7.988	10.0105	1.43564	3.65531	2.66088	0.265502	2.24036	0.841963	1517.93	30.3001	1561.67	21.2175	1622.11	26.7131	1622.11	26.7131	93.5775
16JCF-WWR1-62	1117.98	279492	11.3379	9.99641	1.18292	4.0756	2.75312	0.295613	2.48603	0.902988	1669.52	36.5661	1649.43	22.4507	1624.73	22.0026	1624.73	22.0026	102.756
16JCF-WWR1-173	1084.74	247103	4.53485	9.99634	1.21175	3.59394	3.4437	0.260675	3.22346	0.936047	1493.29	42.9678	1548.19	27.3618	1624.75	22.5388	1624.75	22.5388	91.9093
16JCF-WWR1-63	38.0253	12167.4	1.51881	9.94731	1.30938	3.63174	2.94348	0.262125	2.63621	0.89561	1500.7	35.2946	1556.51	23.439	1633.89	24.3263	1633.89	24.3263	91.8488
16JCF-WWR1-103	2269.18	196900	2.88883	9.87887	1.32705	4.20509	3.08532	0.301419	2.78534	0.902772	1698.34	41.5868	1675.01	25.3144	1646.7	24.6143	1646.7	24.6143	103.136
16JCF-WWR1-104	246.834	18103.2	2.42264	9.87628	1.48012	3.73011	3.24967	0.267302	2.89303	0.890253	1527.09	39.3368	1577.85	26.0264	1647.19	27.4504	1647.19	27.4504	92.7092
16JCF-WWR1-112	1109.98	258931	50.2362	9.85357	1.16945	3.94582	3.2098	0.28211	2.98918	0.931267	1601.98	42.4004	1623.13	26.0077	1651.46	21.6774	1651.46	21.6774	97.0041
16JCF-WWR1-67	1698.7	419998	15.7842	9.84922	1.17059	4.16395	2.86839	0.297574	2.61866	0.912937	1679.27	38.7138	1666.96	23.4893	1652.28	21.6963	1652.28	21.6963	101.634
16JCF-WWR1-117	339.14	30280.9	1.14724	9.82891	1.5259	4.03222	3.06082	0.287566	2.65335	0.866874	1629.35	38.2019	1640.72	24.908	1656.1	28.2691	1656.1	28.2691	98.3849
16JCF-WWR1-106	1871.33	211229	3.72345	9.80687	1.27385	4.11304	3.52051	0.292672	3.28197	0.932241	1654.87	47.9019	1656.9	28.7631	1660.26	23.5864	1660.26	23.5864	99.6752
16JCF-WWR1-195	596.053	133722	3.7504	9.78939	1.10201	4.15348	3.26098	0.295023	3.06913	0.941169	1666.58	45.0733	1664.9	26.6925	1663.56	20.3955	1663.56	20.3955	100.182
16JCF-WWR1-35	1404.43	149153	4.79904	9.77915	1.44571	3.91469	3.25405	0.277771	2.91526	0.895888	1580.12	40.854	1616.72	26.324	1665.49	26.7511	1665.49	26.7511	94.8742
16JCF-WWR1-18	623.377	82831.1	4.99712	9.76755	1.04275	3.93868	5.47073	0.279141	5.37043	0.981667	1587.04	75.5531	1621.67	44.3293	1667.69	19.2885	1667.69	19.2885	95.1636
16JCF-WWR1-182	1790.87	116117	10.3749	9.75199	1.31588	3.56693	3.11575	0.252392	2.82424	0.906441	1450.8	36.691	1542.21	24.7143	1670.64	24.3324	1670.64	24.3324	86.8409
16JCF-WWR1-133	1421.4	571105	20.687	9.74685	1.23913	3.9684	2.9211	0.280652	2.64525	0.905569	1594.64	37.3703	1627.76	23.6948	1671.62	22.9101	1671.62	22.9101	95.3954
16JCF-WWR1-148	163.706	57544.7	6.59031	9.7431	1.27218	4.05597	3.31244	0.286734	3.0584	0.923308	1625.19	43.935	1645.5	26.988	1672.33	23.5191	1672.33	23.5191	97.1814
16JCF-WWR1-194	1109.97	1.02637e+06	17.2336	9.74093	1.33664	4.05425	2.6509	0.286549	2.28925	0.863574	1624.26	32.869	1645.15	21.5945	1672.74	24.7098	1672.74	24.7098	97.1019
16JCF-WWR1-141	899.829	103940	8.97948	9.727	1.80203	3.28525	3.57333	0.231865	3.08567	0.863529	1344.27	37.4408	1477.56	27.823	1675.38	33.302	1675.38	33.302	80.2364
16JCF-WWR1-177	203.412	33433.3	1.49106	9.71052	1.05987	4.26231	2.93138	0.300314	2.73307	0.932348	1692.87	40.6913	1686.12	24.1131	1678.52	19.5783	1678.52	19.5783	100.855
16JCF-WWR1-120	593.844	363054	37.4718	9.70972	1.08632	3.88683	2.51099	0.273836	2.26384	0.901574	1560.24	31.3721	1610.95	20.2815	1678.67	20.0664	1678.67	20.0664	92.9452
16JCF-WWR1-149	1080.7	217805	2.36922	9.6682	1.12811	4.40023	2.6605	0.30868	2.40948	0.905651	1734.21	36.6372	1712.38	22.0153	1686.58	20.8176	1686.58	20.8176	102.824
16JCF-WWR1-193	1037.21	128325	14.7208	9.66587	1.17417	4.17579	4.81244	0.292865	4.667	0.969779	1655.83	68.1533	1669.28	39.4435	1687.03	21.6665	1687.03	21.6665	98.1509
16JCF-WWR1-145	328.61	30903.3	2.95449	9.6043	1.33362	3.65048	2.68985	0.254392	2.33597	0.868438	1461.09	30.5393	1560.61	21.4425	1698.81	24.5726	1698.81	24.5726	86.0065
16JCF-WWR1-20	432.889	84869.4	3.53352	9.59984	1.33806	4.10767	3.17141	0.28612	2.87532	0.906636	1622.11	41.2359	1655.83	25.903	1699.66	24.6517	1699.66	24.6517	95.437
16JCF-WWR1-157	1576.61	469857	4.86334	9.55569	1.11644	4.40677	2.76487	0.305542	2.52944	0.91485	1718.73	38.1616	1713.61	22.8855	1708.15	20.5461	1708.15	20.5461	100.619
16JCF-WWR1-41	409.136	39422.6	1.83903	9.54472	1.01266	4.4721	3.4328	0.309715	3.28004	0.955499	1739.3	50.0024	1725.81	28.4938	1710.26	18.6309	1710.26	18.6309	101.698
16JCF-WWR1-174	361.674	76516.4	1.58997	9.48984	1.01703	4.20156	2.89093	0.289306	2.70613	0.936075	1638.06	39.1447	1674.32	23.715	1720.87	18.6864	1720.87	18.6864	95.188
16JCF-WWR1-99	188.303	54863.5	2.2666	9.47697	1.17247	4.21906	2.5922	0.290117	2.31188	0.891861	1642.11	33.5144	1677.73	21.2807	1723.36	21.5344	1723.36	21.5344	95.2855
16JCF-WWR1-179	466.022	367484	4.6209	9.43096	1.1267	4.22402	3.47743	0.289048	3.28984	0.946055	1636.77	47.5555	1678.7	28.5577	1732.29	20.6722	1732.29	20.6722	94.4856
16JCF-WWR1-13	670.094	1.07925e+06	2.61694	9.39568	1.10413	3.97663	3.16375	0.271101	2.96483	0.937125	1546.39	40.7639	1629.44	25.6746	1739.17	20.2404	1739.17	20.2404	88.9155
16JCF-WWR1-154	314.612	54321.7	2.49799	9.35485	1.10973	4.56408	2.69142	0.309797	2.45199	0.911039	1739.71	37.3866	1742.73	22.4203	1747.14	20.3229	1747.14	20.3229	99.5745
16JCF-WWR1-166	549.594	3.67011e+06	0.800801	9.07708	1.1846	4.75624	3.64692	0.313255	3.44917	0.945775	1756.7	53.0385	1777.21	30.6064	1802.16	21.547	1802.16	21.547	97.4779
16JCF-WWR1-155	86.3131	65566.8	0.828832	8.98908	1.38475	4.88385	3.54138	0.318541	3.25943	0.920383	1782.6	50.7622	1799.47	29.8558	1819.85	25.1337	1819.85	25.1337	97.9529

## Sheet: Table S6 Ch-2 modern
Table S6. Chi-squared statistics of observed proportion of rock types and associated detrital zircon age categories (crystalline metamorphic, intrusives, metasedimentary/sedimentary) with expected proportions from exposed bedrock lithology. For samples that yield χ2 values less than the P-value (bold values), the null hypothesis is satisfied and the observed and expected distributions are statist…
	Whitewater	Mission Creek	Morongo Valley	Big Morongo Cyn.	Little Morongo Cyn.
Zircon U/Pb	5.14487	0.1372	0.0919441	0.390036	0.0113961
Clast type	1.2432	1.13958	0.333896	2.10062	13.5303

## Sheet: Table S7 Chi-2 Quaternary
Table S7. Chi-squared statistics of observed proportions of clast lithology from the Quaternary deposits with expected proportions from potential source areas.
Formation	Sample	Whitewater	Catclaw Flat	Mission Creek	Morongo Valley	Big Morongo Cyn.	Little Morongo Cyn.
Qt2	MCP-25	13.8777	18.7264	1.22263	12.0134	9.30353	20.2881
Cabezon Fanglomerate	17WH02	3.88938	4.3201	10.2137	4.06264	0.915778	1.31011
	wp-40	105.448	103.068	19.6957	107.936	56.8802	25.4655
	wp-39	368.57	355.858	92.2905	378.294	216.106	102.369
	wp-38	152.704	149.758	29.823	155.87	86.1976	43.7274
	wp-37	339.589	329.365	83.6365	347.851	200.248	100.001
	wp-33	16.7183	22.0487	1.86355	14.6396	11.8173	23.8872
	wp-32	57.6868	54.4916	22.4079	60.1024	30.2762	8.15016
	wp-31	24.5872	24.4052	8.18412	25.2739	10.7297	3.6487
Deformed gravels of Whitewater	wp-29	19.5756	18.443	14.2909	20.6499	8.95357	1.18397
	wp-28	39.5322	40.3798	4.63158	39.8737	19.117	11.1622
	wp-27	10.3447	12.6775	1.6497	9.68761	3.90443	7.32535
	wp-26	76.2573	74.4556	14.8461	78.205	39.6428	16.1353
	wp-24	49.3529	47.6665	13.8593	50.99	24.5059	7.62808
	wp-23	33.515	34.3912	4.23959	33.7865	15.6693	9.16958

## Sheet: Table S8 CRN10Bedata
Table S8. Sample information and analytical data for 10Be cosmogenic radionuclide analysis.
Sample	Location	Location	Elevation	Thickness	Production Rate	Muonc	Quartz	Be carrier	10Be/9Be		10Be atoms g-1		Shielding	Denudation e,f,g	externalh,i,j
	(°N)	(°W)	(m)	(cm)	Spallationb	(atoms g-1 yr-1)	(g)	weight (mg)		(+/-)		(+/-)	Factord	rate (m/Myr)	error (m/Myr)
MCE-1	33.9817	-116.652	631	2	5.94	0.093	30.0193	0.3029	2.04285e-14	2.69329e-15	11346.6	1868.45	1	422	69.5
MCE-2	34.0208	-116.633	773	2	6.63	0.097	38.8446	0.304178	5.51429e-14	2.06628e-15	26970.3	1164.67	1	193	8.34
MCE-3	34.0091	-116.574	556	2	5.61	0.091	35.0926	0.302087	3.01316e-14	1.15519e-15	15261.6	774.122	1	299	15.2
MCE-4	34.0071	-116.557	514	2	5.43	0.09	48.0851	0.300115	4.86321e-14	2.30971e-15	18781	1018.36	1	235	12.7
MCE-5	34.0033	-116.516	480	2	5.29	0.089	44.5996	0.302625	3.78677e-14	1.83185e-15	15537.4	893.526	1	280	16.1
aSands of 250-500 microns were separated from samples at the mouth of each drainage
bConstant (time-independent) local production rate based on Lal [1991] and Stone [2000]. A sea level, high-latitude value of 4.8 at 10Be g -1 quartz was used.
cConstant (time-independent) local production rate based on Heisinger et al. [2002a, 2002b].
dNo geometric shielding correction for topography was necessary for values of 1.00 (horizon < 20° in all directions).
eA density of (1) 2.7 g cm-3 was used based on the granitic composition of local bedrock.
fIsotope ratios were normalized to 10Be standards prepared by Nishiizumi et al. [2007] with a value of 2.85 × 1012 and using a 10Be half-life of 1.36 × 106 years.
gA mean blank value of 72,571 ± 12,539 10Be atoms (10Be/ 9Be = 3.6 × 10-15 ± 6.22 × 10-16) was used to correct for background.
hUncertainties are reported at the 1σ confidence level.
iPropagated uncertainties include error in the blank, carrier mass (1%), and counting statistics.
jPropagated error in denudation rate includes a 6% uncertainty in the production rate of 10Be and a 4% uncertainty in the 10Be decay constant.
kBeryllium-10 denudation rates were calculated with the Cosmic-Ray Produced Nuclide Systematics (CRONUS) Earth online calculator [Balco et al., 2008] version 3 (http://hess.ess.washington.edu/).
